# Supplementary material for: eQTL mapping using allele-specific count data is computationally feasible, powerful, and provides individual-specific estimates of genetic effects
Source: PLoS Genet. 2022 Mar 14;18(3):e1010076. doi: 10.1371/journal.pgen.1010076 (PMC8947591; doi:10.1371/journal.pgen.1010076)
Supplement: S1 Table — Each cell in the table shows whether the estimate was significant (at alpha = 0.05) and log fold enrichment. (CSV) [file pgen.1010076.s001.csv]

	Intercept	enhancer	promoter	open_chromatin_region	promoter_flanking_region	CTCF_binding_site	TF_binding_site	3_prime_UTR_variant	5_prime_UTR_variant	frameshift_variant	intron_variant	missense_variant	non_coding_transcript_exon_variant	splice_acceptor_variant	splice_donor_variant	splice_region_variant	stop_gained	synonymous_variant
Muscle_Skeletal	1|-9.688	1|0.692	1|2.552	1|0.419	1|0.584	1|-0.505	0|0.013	1|2.707	1|2.184	1|2.065	1|0.757	1|2.045	1|1.963	1|3.627	1|3.056	1|2.508	1|3.25	1|2.005
Whole_Blood	1|-9.542	1|0.855	1|2.647	0|0.112	1|1.602	1|-0.725	1|0.504	1|1.87	1|1.757	1|1.737	1|0.579	1|1.769	1|1.638	1|3.042	1|2.763	1|2.096	1|2.634	1|1.684
Skin_Sun_Exposed_Lower_leg	1|-9.478	1|0.385	1|2.278	1|0.338	1|0.609	1|-0.717	0|0.262	1|2.345	1|2.139	1|2.809	1|0.676	1|2.15	1|2.004	1|3.429	1|3.508	1|2.618	1|2.966	1|1.975
Artery_Tibial	1|-9.548	1|0.857	1|2.439	1|0.38	1|0.582	1|-0.636	0|0.325	1|2.625	1|2.116	1|2.711	1|0.727	1|2.058	1|2.005	1|3.855	1|3.22	1|2.679	0|-1.432	1|1.89
Adipose_Subcutaneous	1|-9.607	1|0.941	1|2.342	1|0.439	1|0.627	1|-0.586	0|0.185	1|2.51	1|2.272	1|2.599	1|0.7	1|2.187	1|2.121	1|3.658	1|3.364	1|2.838	1|2.982	1|2.026
Thyroid	1|-9.421	1|0.724	1|2.191	0|0.085	1|0.566	1|-0.503	1|0.5	1|2.281	1|2.155	1|2.632	1|0.688	1|2.08	1|2.12	1|3.658	1|3.536	1|2.749	1|2.912	1|1.996
Nerve_Tibial	1|-9.417	1|0.771	1|2.238	1|0.433	1|0.599	1|-0.616	0|0.294	1|2.423	1|2.13	1|1.899	1|0.699	1|2.063	1|2.115	1|3.827	1|3.465	1|2.725	0|1.88	1|1.99
Skin_Not_Sun_Exposed_Suprapubic	1|-9.628	1|0.603	1|2.326	1|0.373	1|0.556	1|-0.527	0|0.169	1|2.371	1|2.171	1|2.715	1|0.731	1|2.211	1|2.059	1|3.327	1|3.369	1|2.702	1|3.487	1|1.941
Lung	1|-9.742	1|0.678	1|2.294	0|0.134	1|0.787	1|-0.469	0|0.331	1|2.332	1|2.216	1|2.921	1|0.689	1|2.285	1|2.158	1|3.529	1|3.656	1|2.819	1|2.862	1|2.104
Esophagus_Mucosa	1|-9.506	1|0.411	1|2.378	1|0.295	1|0.714	1|-0.583	0|0.219	1|2.186	1|2.02	1|3.07	1|0.596	1|1.921	1|1.897	1|3.686	1|3.107	1|2.545	1|2.831	1|1.737
Cells_Cultured_fibroblasts	1|-9.524	1|1.476	1|2.732	1|0.947	1|1.023	1|-0.71	0|0.331	1|2.275	1|1.907	1|2.402	1|0.654	1|1.861	1|1.74	1|3.447	1|2.778	1|2.348	1|2.476	1|1.628
Adipose_Visceral_Omentum	1|-9.896	1|0.729	1|2.404	1|0.321	1|0.632	1|-0.523	0|0.351	1|2.477	1|2.335	1|3.197	1|0.755	1|2.164	1|2.213	1|3.923	1|3.595	1|2.988	1|3.426	1|2.05
Esophagus_Muscularis	1|-9.695	1|0.75	1|2.429	1|0.427	1|0.483	1|-0.461	0|0.294	1|2.624	1|2.202	1|2.367	1|0.756	1|2.226	1|2.123	1|3.391	1|3.43	1|2.828	1|2.621	1|1.87
Breast_Mammary_Tissue	1|-10.145	1|0.419	1|2.355	0|0.235	1|0.278	1|-0.58	0|0.237	1|2.721	1|2.547	1|3.136	1|0.802	1|2.41	1|2.524	1|4.318	1|4.068	1|3.21	1|3.97	1|2.302
Artery_Aorta	1|-9.787	1|0.928	1|2.439	1|0.482	1|0.636	1|-0.592	0|0.132	1|2.57	1|2.177	1|2.799	1|0.742	1|2.198	1|2.151	1|3.468	1|3.398	1|2.721	1|3	1|1.965
Heart_Left_Ventricle	1|-10.084	1|0.923	1|2.521	1|0.445	1|0.599	1|-0.542	1|0.472	1|2.607	1|2.307	1|2.931	1|0.801	1|2.347	1|2.227	1|3.885	1|3.727	1|2.74	0|-4.948	1|1.927
Heart_Atrial_Appendage	1|-9.987	1|0.606	1|2.412	1|0.341	1|0.535	1|-0.504	0|0.358	1|2.516	1|2.33	1|3.009	1|0.805	1|2.349	1|2.21	1|4.062	1|3.798	1|2.955	1|3.109	1|2.009
Colon_Transverse	1|-10.006	1|0.504	1|2.309	0|0.192	1|0.515	1|-0.534	0|0.359	1|2.596	1|2.461	0|2.143	1|0.704	1|2.406	1|2.321	1|4.012	1|4.008	1|3.059	0|2.237	1|2.187
Esophagus_Gastroesophageal_Junction	1|-10.097	1|0.576	1|2.385	0|0.037	1|0.415	1|-0.587	0|0.105	1|2.835	1|2.456	1|3.075	1|0.853	1|2.31	1|2.44	1|4.2	1|3.627	1|3.17	1|3.651	1|2.216
Stomach	1|-10.266	0|0.396	1|2.407	0|-0.256	1|0.379	1|-0.83	0|0.314	1|2.531	1|2.443	1|3.052	1|0.766	1|2.493	1|2.418	1|3.924	1|3.749	1|3.041	1|3.653	1|2.33
Testis	1|-9.499	0|0.222	1|1.672	0|-0.115	0|0.119	0|-0.105	1|0.463	1|2.189	1|2.468	1|3.261	1|0.588	1|2.06	1|2.457	1|4.465	1|4.218	1|3.127	1|3.36	1|1.935
Pancreas	1|-9.966	0|0.147	1|2.407	0|0.197	1|0.439	1|-0.788	1|0.714	1|2.481	1|2.326	1|2.878	1|0.706	1|2.085	1|2.181	1|3.714	1|3.763	1|2.804	1|2.651	1|2.025
Artery_Coronary	1|-10.7	1|0.584	1|2.452	0|-0.164	0|0.19	0|-0.286	0|0.114	1|2.769	1|2.582	1|3.142	1|0.881	1|2.542	1|2.646	1|4.531	1|4.297	1|3.267	0|0.002	1|2.361
Brain_Cortex	1|-10.295	0|-0.34	1|2.156	0|0.021	1|0.337	1|-0.371	0|-0.05	1|3.017	1|2.405	1|2.944	1|0.87	1|2.622	1|2.691	1|3.596	1|3.925	1|3.38	1|3.563	1|2.293
Brain_Nucleus_accumbens_basal_ganglia	1|-10.364	0|-0.299	1|2.109	0|-0.085	1|0.275	0|-0.302	0|-0.085	1|2.855	1|2.438	1|3.601	1|0.762	1|2.699	1|2.652	1|4.002	1|4.035	1|3.357	1|3.166	1|2.195
Brain_Caudate_basal_ganglia	1|-10.323	0|-0.141	1|2.113	0|0.253	1|0.253	1|-0.507	0|-0.104	1|2.873	1|2.5	1|3.423	1|0.774	1|2.523	1|2.616	1|4.267	1|4.029	1|3.371	0|2.854	1|2.218
Brain_Cerebellar_Hemisphere	1|-9.969	0|0.009	1|2.063	0|0.061	1|0.259	1|-0.417	0|0	1|2.759	1|2.391	0|2.372	1|0.683	1|2.222	1|2.41	1|3.724	1|3.418	1|3.082	0|0.077	1|2.141
Brain_Frontal_Cortex_BA9	1|-10.534	0|-0.332	1|2.173	0|0.001	0|0.175	0|-0.126	0|0.245	1|2.969	1|2.57	1|3.186	1|0.814	1|2.565	1|2.789	1|4.288	1|3.837	1|3.422	0|-0.371	1|2.563
all	1|-11.667	1|0.945	1|1.977	1|0.591	1|0.928	1|-0.356	1|0.377	1|1.629	1|1.763	1|2.443	1|0.376	1|1.592	1|1.77	1|3.579	1|3.186	1|2.327	1|2.671	1|1.47
