# Supplementary material for: eQTL mapping using allele-specific count data is computationally feasible, powerful, and provides individual-specific estimates of genetic effects
Source: PLoS Genet. 2022 Mar 14;18(3):e1010076. doi: 10.1371/journal.pgen.1010076 (PMC8947591; doi:10.1371/journal.pgen.1010076)
Supplement: S2 Table — Format is similar to S1 Table. (CSV) [file pgen.1010076.s002.csv]

	Intercept	enhancer	promoter	open_chromatin_region	promoter_flanking_region	CTCF_binding_site	TF_binding_site	3_prime_UTR_variant	5_prime_UTR_variant	frameshift_variant	intron_variant	missense_variant	non_coding_transcript_exon_variant	splice_acceptor_variant	splice_donor_variant	splice_region_variant	stop_gained	synonymous_variant
Muscle_Skeletal	1|-9.216	1|0.882	1|2.224	1|0.364	1|0.55	1|-0.497	0|0.156	1|2.382	1|1.927	0|0.497	1|0.649	1|1.895	1|1.726	1|3.183	1|2.691	1|2.21	1|2.504	1|1.896
Whole_Blood	1|-9.141	1|0.733	1|2.344	0|0.04	1|1.349	1|-0.543	1|0.457	1|1.884	1|1.676	1|1.773	1|0.527	1|1.737	1|1.466	1|2.862	1|2.59	1|1.911	0|1.882	1|1.661
Skin_Sun_Exposed_Lower_leg	1|-9.132	1|0.413	1|2.027	1|0.356	1|0.556	1|-0.374	0|0.154	1|2.228	1|1.963	1|2.583	1|0.604	1|1.948	1|1.773	1|3.154	1|3.114	1|2.416	1|3.192	1|1.926
Artery_Tibial	1|-9.163	1|0.792	1|2.21	1|0.295	1|0.528	1|-0.505	1|0.332	1|2.337	1|1.849	1|2.115	1|0.651	1|1.775	1|1.75	1|3.179	1|2.921	1|2.359	0|-1.904	1|1.921
Adipose_Subcutaneous	1|-9.187	1|1.021	1|2.095	1|0.405	1|0.639	1|-0.632	0|0.127	1|2.285	1|2.029	1|2.496	1|0.604	1|1.935	1|1.82	1|3.327	1|3.037	1|2.464	1|2.362	1|1.887
Thyroid	1|-9.1	1|0.643	1|1.951	0|0.108	1|0.563	1|-0.313	1|0.43	1|2.182	1|1.931	1|2.322	1|0.626	1|1.965	1|1.904	1|3.381	1|3.271	1|2.485	1|2.576	1|1.914
Nerve_Tibial	1|-9.114	1|0.676	1|2.05	1|0.319	1|0.588	1|-0.329	1|0.365	1|2.25	1|1.941	1|1.726	1|0.639	1|1.885	1|1.857	1|3.285	1|2.842	1|2.427	1|2.232	1|1.755
Skin_Not_Sun_Exposed_Suprapubic	1|-9.185	1|0.68	1|2.012	1|0.324	1|0.567	1|-0.554	0|0.226	1|2.172	1|1.949	1|2.297	1|0.616	1|1.992	1|1.836	1|3.056	1|3.027	1|2.323	1|2.646	1|1.911
Lung	1|-9.24	1|0.799	1|1.968	1|0.198	1|0.745	1|-0.414	0|0.168	1|2.241	1|2.018	1|2.553	1|0.637	1|2.111	1|1.864	1|3.099	1|3.281	1|2.497	1|2.883	1|2.039
Esophagus_Mucosa	1|-9.096	1|0.723	1|2.152	1|0.33	1|0.657	1|-0.501	0|0.004	1|1.982	1|1.736	1|2.752	1|0.512	1|1.707	1|1.614	1|3.133	1|2.873	1|2.216	0|1.689	1|1.703
Cells_Cultured_fibroblasts	1|-9.153	1|1.312	1|2.457	1|0.839	1|0.89	1|-0.579	0|0.249	1|2.091	1|1.739	1|2.008	1|0.58	1|1.698	1|1.58	1|3.017	1|2.497	1|2.157	0|1.963	1|1.54
Adipose_Visceral_Omentum	1|-9.327	1|0.766	1|2.098	1|0.357	1|0.644	1|-0.405	0|0.177	1|2.309	1|2.044	1|2.811	1|0.648	1|1.909	1|1.868	1|3.432	1|3.111	1|2.635	1|3.182	1|1.934
Esophagus_Muscularis	1|-9.271	1|0.748	1|2.162	1|0.373	1|0.482	1|-0.394	1|0.35	1|2.411	1|1.978	1|2.062	1|0.659	1|1.973	1|1.878	1|2.337	1|3.003	1|2.45	0|1.618	1|1.814
Breast_Mammary_Tissue	1|-9.464	1|0.546	1|2.033	1|0.336	1|0.506	1|-0.463	0|0.247	1|2.496	1|2.135	1|2.301	1|0.704	1|2.108	1|2.101	1|3.865	1|3.627	1|2.662	1|3.357	1|2.157
Artery_Aorta	1|-9.291	1|0.839	1|2.162	1|0.361	1|0.66	1|-0.5	1|0.418	1|2.356	1|1.866	1|2.536	1|0.627	1|2.049	1|1.838	1|3.177	1|3.034	1|2.436	1|2.198	1|1.921
Heart_Left_Ventricle	1|-9.497	1|0.936	1|2.088	1|0.356	1|0.567	1|-0.544	1|0.359	1|2.503	1|2.114	1|2.559	1|0.731	1|2.207	1|1.964	1|3.49	1|3.368	1|2.574	0|1.553	1|1.999
Heart_Atrial_Appendage	1|-9.424	1|0.962	1|2.094	1|0.281	1|0.572	1|-0.56	1|0.476	1|2.39	1|2.009	1|2.914	1|0.693	1|2.041	1|1.889	1|3.382	1|3.244	1|2.523	0|2.069	1|2.113
Colon_Transverse	1|-9.424	1|0.566	1|2.027	0|0.121	1|0.561	1|-0.411	0|0.266	1|2.458	1|2.131	1|1.917	1|0.682	1|2.219	1|2.036	1|3.302	1|3.296	1|2.553	0|2.15	1|2.148
Esophagus_Gastroesophageal_Junction	1|-9.523	1|0.548	1|2.119	0|0.104	1|0.552	1|-0.457	0|0.147	1|2.606	1|2.117	1|2.512	1|0.728	1|2.125	1|2.066	1|3.322	1|3.19	1|2.688	1|2.719	1|2.021
Stomach	1|-9.63	1|0.454	1|2.105	0|0.037	1|0.407	1|-0.704	0|0.255	1|2.481	1|2.103	1|2.611	1|0.731	1|2.165	1|2.084	1|3.371	1|3.434	1|2.629	1|3.034	1|2.234
Testis	1|-9.158	0|0.15	1|1.609	0|-0.065	1|0.148	0|-0.069	1|0.268	1|1.998	1|2.106	1|2.555	1|0.521	1|1.97	1|2.151	1|3.95	1|3.7	1|2.636	1|2.469	1|1.836
Pancreas	1|-9.527	1|0.394	1|2.088	1|0.267	1|0.446	1|-0.567	1|0.427	1|2.376	1|2.152	1|2.926	1|0.652	1|1.969	1|2.006	1|3.376	1|3.609	1|2.54	0|2.61	1|1.977
Artery_Coronary	1|-9.839	1|0.787	1|2.013	0|0.109	1|0.475	1|-0.541	0|0.242	1|2.746	1|2.289	1|2.656	1|0.745	1|2.376	1|2.231	1|4.078	1|3.821	1|2.96	0|2.701	1|2.311
Brain_Cortex	1|-9.769	0|0.009	1|1.89	0|0.132	1|0.355	1|-0.276	0|0.259	1|2.807	1|2.187	1|2.789	1|0.76	1|2.29	1|2.357	1|3.529	1|3.395	1|2.839	1|3.15	1|2.212
Brain_Nucleus_accumbens_basal_ganglia	1|-9.763	1|-0.586	1|1.772	0|0.16	1|0.327	1|-0.296	0|0.006	1|2.812	1|2.191	1|2.976	1|0.71	1|2.447	1|2.308	1|3.485	1|3.419	1|2.955	1|2.423	1|2.208
Brain_Caudate_basal_ganglia	1|-9.754	0|-0.03	1|1.825	0|0.154	1|0.194	1|-0.422	0|0.023	1|2.833	1|2.216	1|3.155	1|0.73	1|2.386	1|2.299	1|3.794	1|3.526	1|2.94	0|1.511	1|2.244
Brain_Cerebellar_Hemisphere	1|-9.481	0|0.036	1|1.841	1|0.2	1|0.342	1|-0.376	0|-0.076	1|2.511	1|2.058	0|2.109	1|0.618	1|2.079	1|2.115	1|3.417	1|3.068	1|2.714	0|1.142	1|2.057
Brain_Frontal_Cortex_BA9	1|-9.792	0|0.071	1|1.854	0|0.08	1|0.235	0|-0.223	0|0.273	1|2.737	1|2.211	1|2.248	1|0.665	1|2.317	1|2.261	1|4.016	1|3.329	1|2.789	0|-1.86	1|2.361
all	1|-11.468	1|0.769	1|1.794	1|0.515	1|0.746	1|-0.243	1|0.35	1|1.596	1|1.603	1|2.043	1|0.346	1|1.468	1|1.676	1|3.343	1|2.807	1|2.125	1|2.277	1|1.494
