# Supplementary material for: eQTL mapping using allele-specific count data is computationally feasible, powerful, and provides individual-specific estimates of genetic effects
Source: PLoS Genet. 2022 Mar 14;18(3):e1010076. doi: 10.1371/journal.pgen.1010076 (PMC8947591; doi:10.1371/journal.pgen.1010076)
Supplement: S3 Table — Each row of this table corresponds to a tissue. There are three set of columns: L—model including first two genotype PCs and first 5 PEER factors in addition to the factor of interest, M—model including first two genotype PCs in addition to the factor of interest, and S—model including only the factor of interest. For each model we report four columns: number of significant findings at q-value levels 0.05, 0.10 and 0.25 as well as total number of genes tested. (CSV) [file pgen.1010076.s003.csv]

	L0.05	L0.10	L0.25	Lng	M0.05	M0.10	M0.25	Mng	S0.05	S0.10	S0.25	Sng
Adipose_Subcutaneous	0	1	1	10827	0	7	21	10836	0	2	8	10842
Adipose_Visceral_Omentum	0	8	22	9918	9	20	96	9932	8	19	91	9941
Artery_Aorta	0	1	17	9513	0	8	25	9536	0	0	17	9541
Artery_Coronary	6	12	34	6853	0	0	0	6863	1	1	1	6871
Artery_Tibial	1	3	25	10386	3	12	42	10393	6	13	23	10393
Brain_Caudate_basal_ganglia	7	13	25	6951	1	1	3	6969	1	2	5	6971
Brain_Cerebellar_Hemisphere	10	17	62	7917	0	0	10	7935	0	0	0	7943
Brain_Cortex	1	1	3	7274	2	8	12	7279	1	3	11	7284
Brain_Frontal_Cortex_BA9	4	8	33	6506	0	0	0	6516	0	0	1	6512
Brain_Nucleus_accumbens_basal_ganglia	4	4	25	6939	4	5	8	6947	2	3	3	6954
Breast_Mammary_Tissue	4	10	13	9813	1	1	7	9828	0	0	6	9840
Cells_Cultured_fibroblasts	3	3	5	10033	2	2	9	10054	2	2	9	10059
Colon_Transverse	8	15	51	9787	1	1	41	9807	0	0	21	9812
Esophagus_Gastroesophageal_Junction	2	3	26	8628	0	0	1	8643	0	0	0	8655
Esophagus_Mucosa	2	2	11	10391	0	5	17	10405	0	1	17	10409
Esophagus_Muscularis	0	10	21	10075	0	0	13	10084	0	0	7	10102
Heart_Atrial_Appendage	2	2	2	8768	0	0	1	8789	0	0	1	8794
Heart_Left_Ventricle	0	4	6	8038	0	0	0	8054	0	0	0	8049
Lung	1	1	16	11151	6	7	16	11161	5	6	8	11174
Muscle_Skeletal	2	6	26	9460	5	19	78	9470	6	8	58	9475
Nerve_Tibial	0	0	4	11609	0	0	12	11619	0	0	14	11623
Pancreas	0	0	2	7663	0	0	0	7669	0	0	0	7677
Skin_Not_Sun_Exposed_Suprapubic	1	4	24	10765	1	2	14	10766	0	0	16	10778
Skin_Sun_Exposed_Lower_leg	6	16	28	11248	1	1	2	11253	1	1	2	11258
Stomach	0	5	10	7951	0	1	1	7961	0	1	1	7977
Testis	4	9	16	13464	0	1	6	13479	0	0	0	13492
Thyroid	0	3	13	11899	0	0	2	11909	1	2	2	11914
Whole_Blood	3	3	12	8653	59	121	317	8659	69	106	283	8672
