# Supplementary material for: eQTL mapping using allele-specific count data is computationally feasible, powerful, and provides individual-specific estimates of genetic effects
Source: PLoS Genet. 2022 Mar 14;18(3):e1010076. doi: 10.1371/journal.pgen.1010076 (PMC8947591; doi:10.1371/journal.pgen.1010076)
Supplement: S4 Table — Format is similar to S3 Table. (CSV) [file pgen.1010076.s004.csv]

	L0.05	L0.10	L0.25	Lng	M0.05	M0.10	M0.25	Mng	S0.05	S0.10	S0.25	Sng
Adipose_Subcutaneous	4	10	35	10672	49	80	283	10831	40	61	240	10843
Adipose_Visceral_Omentum	2	7	44	9821	190	297	727	9937	174	279	669	9942
Artery_Aorta	0	1	8	9356	7	14	46	9532	4	15	37	9543
Artery_Coronary	2	8	33	6736	3	3	4	6865	0	0	2	6870
Artery_Tibial	3	5	6	10271	17	42	119	10391	15	38	101	10393
Brain_Caudate_basal_ganglia	1	2	39	6773	1	1	5	6961	1	1	1	6968
Brain_Cerebellar_Hemisphere	0	0	30	7710	2	2	85	7927	2	3	30	7944
Brain_Cortex	4	4	9	7062	0	0	0	7281	0	0	0	7288
Brain_Frontal_Cortex_BA9	4	4	30	6310	1	2	4	6515	0	0	2	6516
Brain_Nucleus_accumbens_basal_ganglia	1	2	6	6743	0	0	1	6948	0	0	5	6955
Breast_Mammary_Tissue	0	7	52	9667	228	364	809	9820	221	332	771	9835
Cells_Cultured_fibroblasts	1	1	7	9905	396	620	1366	10050	345	548	1170	10056
Colon_Transverse	0	0	48	9652	22	30	75	9805	7	26	39	9811
Esophagus_Gastroesophageal_Junction	13	14	25	8507	29	61	152	8643	35	60	137	8651
Esophagus_Mucosa	3	4	30	10230	13	37	166	10408	11	19	128	10413
Esophagus_Muscularis	2	9	47	9955	48	90	247	10084	38	91	208	10100
Heart_Atrial_Appendage	2	5	5	8649	3	7	44	8784	5	7	47	8793
Heart_Left_Ventricle	3	9	15	7908	6	19	46	8049	3	17	49	8050
Lung	0	4	50	11021	273	408	904	11158	256	426	871	11177
Muscle_Skeletal	2	3	27	9330	81	124	315	9469	76	121	286	9472
Nerve_Tibial	0	1	32	11440	23	54	186	11619	23	45	169	11624
Pancreas	6	12	41	7519	3	3	18	7670	2	2	12	7677
Skin_Not_Sun_Exposed_Suprapubic	4	7	39	10636	48	82	256	10766	48	76	221	10773
Skin_Sun_Exposed_Lower_leg	0	5	14	11119	50	96	240	11253	48	79	188	11260
Stomach	2	11	38	7833	15	28	148	7968	17	22	73	7979
Testis	0	11	37	13223	335	506	1110	13478	296	468	987	13490
Thyroid	5	11	44	11748	43	76	230	11906	44	79	227	11915
Whole_Blood	3	14	36	8544	612	865	1650	8662	600	824	1522	8670
