# Supplementary material for: eQTL mapping using allele-specific count data is computationally feasible, powerful, and provides individual-specific estimates of genetic effects
Source: PLoS Genet. 2022 Mar 14;18(3):e1010076. doi: 10.1371/journal.pgen.1010076 (PMC8947591; doi:10.1371/journal.pgen.1010076)
Supplement: S5 Table — Format is similar to S3 Table. (CSV) [file pgen.1010076.s005.csv]

	L0.05	L0.10	L0.25	Lng	M0.05	M0.10	M0.25	Mng	S0.05	S0.10	S0.25	Sng
Adipose_Subcutaneous	8	13	55	10695	5	10	76	10831	4	9	47	10841
Adipose_Visceral_Omentum	5	9	30	9813	4	14	71	9936	0	4	16	9944
Artery_Aorta	2	2	42	9402	0	11	29	9531	1	4	19	9541
Artery_Coronary	4	11	30	6743	0	3	11	6865	0	0	4	6869
Artery_Tibial	8	13	22	10277	6	9	26	10387	4	16	25	10390
Brain_Caudate_basal_ganglia	2	5	25	6868	24	54	142	6966	26	45	99	6974
Brain_Cerebellar_Hemisphere	4	4	43	7838	1	1	11	7929	0	0	3	7942
Brain_Cortex	0	2	3	7167	15	23	127	7284	11	18	73	7284
Brain_Frontal_Cortex_BA9	1	4	36	6418	43	61	119	6515	34	55	105	6515
Brain_Nucleus_accumbens_basal_ganglia	1	1	21	6842	9	16	72	6946	7	15	57	6955
Breast_Mammary_Tissue	2	9	19	9696	117	187	463	9828	124	190	458	9840
Cells_Cultured_fibroblasts	0	2	4	9932	77	130	406	10050	63	120	352	10057
Colon_Transverse	0	2	19	9698	523	819	1639	9796	510	818	1644	9807
Esophagus_Gastroesophageal_Junction	6	6	39	8530	7	10	39	8641	6	6	20	8656
Esophagus_Mucosa	2	3	19	10280	18	32	69	10406	14	24	60	10410
Esophagus_Muscularis	2	8	19	9964	15	18	53	10081	10	17	38	10093
Heart_Atrial_Appendage	0	0	2	8669	16	37	138	8782	13	23	80	8793
Heart_Left_Ventricle	6	9	33	7944	135	254	614	8049	129	209	561	8052
Lung	0	0	22	11038	255	429	1010	11156	255	419	984	11174
Muscle_Skeletal	5	9	32	9380	232	340	777	9467	235	327	698	9476
Nerve_Tibial	4	7	31	11495	29	55	111	11615	23	40	109	11623
Pancreas	2	2	21	7541	0	2	15	7666	0	0	17	7674
Skin_Not_Sun_Exposed_Suprapubic	2	6	21	10646	55	93	259	10764	53	98	228	10774
Skin_Sun_Exposed_Lower_leg	0	0	4	11124	68	113	304	11251	76	129	338	11261
Stomach	2	4	20	7862	18	32	160	7967	16	21	122	7980
Testis	0	1	18	13298	260	398	982	13484	243	350	813	13493
Thyroid	3	13	49	11779	61	114	281	11908	55	100	311	11915
Whole_Blood	5	6	35	8546	537	737	1485	8659	535	736	1464	8673
