# Supplementary material for: eQTL mapping using allele-specific count data is computationally feasible, powerful, and provides individual-specific estimates of genetic effects
Source: PLoS Genet. 2022 Mar 14;18(3):e1010076. doi: 10.1371/journal.pgen.1010076 (PMC8947591; doi:10.1371/journal.pgen.1010076)
Supplement: S6 Table — Underlying numerical data for Figs 1–5. (XLSX) [file pgen.1010076.s006.xlsx]

## Sheet: Fig1c
	EMT_x000D_ FN	GLM_x000D_ FN	EMT_x000D_ FP	GLM_x000D_ FP
0.1	1000	33	0	24
0.05	595	17	0	28
0.01	204	18	0	24
0.005	131	18	3	27
0.001	54	29	11	29

## Sheet: Fig1de
gene	permutations	eigenMT	geoP
ENSG00000000457.13	0.0703	0.356879	0.0712346
ENSG00000007341.18	0.4314	1	0.386705
ENSG00000070785.16	0.6226	1	0.571212
ENSG00000163357.10	0.3037	0.640629	0.288413
ENSG00000163362.10	0.0055	0.0097813	0.00737189
ENSG00000163374.19	0.2124	0.809896	0.215512
ENSG00000163382.11	0.2308	0.518045	0.222997
ENSG00000163386.16	0.6087	1	0.535465
ENSG00000163393.12	0.0094	0.0180848	0.0108164
ENSG00000163395.16	0.0024	0.00369356	0.00274816
ENSG00000163399.15	0.0727	0.193252	0.0766561
ENSG00000163431.12	0.5951	1	0.522618
ENSG00000163435.15	0.175	0.336104	0.179901
ENSG00000070831.15	0.3469	1	0.351382
ENSG00000163444.11	0.019	0.0326406	0.0199339
ENSG00000163462.17	0.6297	1	0.55996
ENSG00000163463.11	0.6451	1	0.567291
ENSG00000163468.14	0.1781	0.379625	0.171415
ENSG00000163472.18	0	9.44e-12	1.48e-11
ENSG00000163479.13	0.7599	1	0.625532
ENSG00000163486.8	0.5493	1	0.502253
ENSG00000163531.15	0.2001	0.467074	0.18848
ENSG00000163534.14	0.3045	0.902168	0.300778
ENSG00000163545.8	0.0665	0.097574	0.0649247
ENSG00000072694.19	0	4.86e-15	8.58e-15
ENSG00000163554.11	0.4423	1	0.410283
ENSG00000163563.7	0.0009	0.00130507	0.00110078
ENSG00000163564.14	0.6909	1	0.607745
ENSG00000163565.18	0.0132	0.0218435	0.0135797
ENSG00000163568.13	0.2202	0.636527	0.214037
ENSG00000163866.8	0.4308	1	0.388684
ENSG00000163867.16	0.5625	1	0.507784
ENSG00000163874.8	0.3987	1	0.379394
ENSG00000163875.15	0.162	0.404977	0.164468
ENSG00000163877.9	0.9394	1	0.806764
ENSG00000073754.5	0.6388	1	0.57895
ENSG00000164002.11	0.1804	0.376753	0.171668
ENSG00000164008.13	0.5481	1	0.517577
ENSG00000164010.13	0.4523	1	0.423511
ENSG00000164011.17	0.35	0.887143	0.329075
ENSG00000168118.11	0.837	1	0.714222
ENSG00000168159.10	0.75	1	0.640654
ENSG00000168264.10	0.5792	1	0.5051
ENSG00000168275.14	0.0006	0.00090599	0.000616782
ENSG00000168389.17	0.002	0.00353515	0.00206696
ENSG00000168528.11	0	5.61e-14	3.05e-13
ENSG00000073756.11	0.87	1	0.745555
ENSG00000168614.13	0.0208	0.0245572	0.0209041
ENSG00000168653.10	0.6165	1	0.55045
ENSG00000168679.17	0.7892	1	0.672621
ENSG00000168710.17	0.8668	1	0.744866
ENSG00000168765.15	0	5.82e-26	2.04e-25
ENSG00000169174.10	0.1115	0.207497	0.109738
ENSG00000169224.12	0.0037	0.005334	0.00399746
ENSG00000169231.13	0.0001	8.93e-05	0.000102507
ENSG00000169241.17	0.6401	1	0.562399
ENSG00000169242.11	0.6884	1	0.584296
ENSG00000074800.13	0.096	0.1627	0.0984404
ENSG00000169291.9	0.0325	0.0576709	0.0332761
ENSG00000169403.11	0.6327	1	0.551534
ENSG00000169442.8	0	4.96e-06	4.48e-06
ENSG00000169504.14	0.4903	1	0.465172
ENSG00000169598.15	0.3507	0.985312	0.340771
ENSG00000169641.13	0.0468	0.0917984	0.0479187
ENSG00000169905.12	0.7477	1	0.663348
ENSG00000169914.5	0.1382	0.29769	0.13225
ENSG00000169962.4	0.061	0.144359	0.0619779
ENSG00000169972.11	0.2906	1	0.291994
ENSG00000074964.16	0.8609	1	0.736898
ENSG00000169991.10	0.3513	0.858535	0.318604
ENSG00000170075.8	0.4111	1	0.386756
ENSG00000170128.3	0.0192	0.0381408	0.0186203
ENSG00000170382.11	0.0773	0.182517	0.0801444
ENSG00000170385.9	0.8304	1	0.728268
ENSG00000170989.8	0.5673	1	0.500518
ENSG00000171161.12	0.7398	1	0.607283
ENSG00000171163.15	0.3022	0.941502	0.28885
ENSG00000171488.14	0.7322	1	0.640461
ENSG00000171492.14	0.2659	0.555651	0.258111
ENSG00000075151.20	0.3391	0.987294	0.32248
ENSG00000171603.16	0.5234	1	0.472371
ENSG00000171608.15	0.6501	1	0.580593
ENSG00000171612.6	0.9683	1	0.826105
ENSG00000171621.13	0.0325	0.0471696	0.0319364
ENSG00000171680.20	0	7.51e-08	1.73e-07
ENSG00000171729.13	0.0274	0.041131	0.0295933
ENSG00000171735.18	0.2279	0.432821	0.218713
ENSG00000171786.5	0.4209	0.926407	0.383825
ENSG00000171790.15	0.7092	1	0.61979
ENSG00000171793.13	0.5703	1	0.522055
ENSG00000075391.16	0.3536	1	0.336978
ENSG00000171806.11	0.0129	0.0408578	0.0136339
ENSG00000171812.11	0.3405	1	0.327516
ENSG00000171824.13	0.8358	1	0.71478
ENSG00000171943.7	0.2851	0.597404	0.278911
ENSG00000171960.10	0.131	0.335339	0.13517
ENSG00000172339.9	0.0753	0.133348	0.0745282
ENSG00000172380.5	0.6318	1	0.566127
ENSG00000172456.17	0.1605	0.329384	0.155834
ENSG00000173110.7	0.3825	1	0.376134
ENSG00000173171.14	0.7265	1	0.636665
ENSG00000075945.12	0.3963	1	0.35332
ENSG00000173207.12	0.718	1	0.629322
ENSG00000173212.4	0.0872	0.203437	0.0858958
ENSG00000173218.14	0.0666	0.137294	0.0734902
ENSG00000173369.15	0.1574	0.279692	0.158407
ENSG00000173372.16	0.0195	0.0282436	0.0202452
ENSG00000173409.13	0.0237	0.0283307	0.0204976
ENSG00000173436.13	0.0963	0.217378	0.0989141
ENSG00000173614.13	0.9853	1	0.854418
ENSG00000173641.17	0.1405	0.370564	0.140538
ENSG00000173660.11	0.1678	0.369991	0.164212
ENSG00000007923.15	0.0975	0.23629	0.104548
ENSG00000076258.9	0.3916	1	0.389177
ENSG00000173726.10	0.4414	1	0.410214
ENSG00000173846.12	0.1901	0.415814	0.191496
ENSG00000174021.10	0.8243	1	0.724441
ENSG00000174059.16	0.1507	0.296941	0.15152
ENSG00000174151.14	0.7369	1	0.641945
ENSG00000174175.16	0.2895	0.873282	0.274841
ENSG00000174307.6	0.894	1	0.755166
ENSG00000174348.13	0.0174	0.0312278	0.0166897
ENSG00000174371.16	0.9157	1	0.764401
ENSG00000174514.12	0.2129	0.415672	0.205162
ENSG00000076321.10	0.7928	1	0.664044
ENSG00000174529.7	0.2337	0.559094	0.230382
ENSG00000174574.15	0.2492	0.581745	0.258032
ENSG00000174606.12	0.2616	0.606134	0.253687
ENSG00000174842.16	0.2174	0.40494	0.217123
ENSG00000174876.16	0.152	0.282159	0.156978
ENSG00000175087.9	0.9559	1	0.808769
ENSG00000175130.6	0.9161	1	0.766454
ENSG00000175137.10	0.3823	1	0.360959
ENSG00000175147.11	0	1.02e-11	1.78e-11
ENSG00000175206.10	0.6545	1	0.571849
ENSG00000076356.6	0.5221	1	0.462501
ENSG00000175756.13	0.3918	1	0.384311
ENSG00000175793.11	0.5761	1	0.520641
ENSG00000175984.14	0	5.64e-05	4.54e-05
ENSG00000176022.4	0.1397	0.374279	0.141887
ENSG00000176083.17	0.0206	0.0414628	0.0190398
ENSG00000176092.13	0.0336	0.0770735	0.033147
ENSG00000176261.15	0.0606	0.196253	0.0628366
ENSG00000176393.10	0	6.73e-09	9.34e-09
ENSG00000176444.18	0.2435	0.490847	0.255965
ENSG00000177000.10	0.001	0.00157591	0.00126813
ENSG00000076864.19	0	1.32e-25	6.19e-25
ENSG00000177272.8	0.4377	1	0.427857
ENSG00000177606.6	0.5286	1	0.487284
ENSG00000177628.15	0.0044	0.00418169	0.00420781
ENSG00000177674.15	0.0427	0.0686061	0.0404405
ENSG00000177868.11	0	2.89e-08	4.22e-08
ENSG00000177888.7	0.4901	1	0.435624
ENSG00000177954.11	0.5336	1	0.49075
ENSG00000178028.13	0.2131	0.436721	0.202893
ENSG00000178096.8	0.8853	1	0.757951
ENSG00000178104.19	0.9392	1	0.783586
ENSG00000077152.9	0.2313	0.442253	0.226511
ENSG00000178585.14	0.6247	1	0.548034
ENSG00000178642.5	0	1.9e-05	1.67e-05
ENSG00000178922.16	0.5899	1	0.526252
ENSG00000179051.13	0.3876	0.940349	0.364033
ENSG00000179085.7	0.5307	1	0.472506
ENSG00000179163.11	0.0006	0.000517301	0.00049845
ENSG00000179456.10	0.5425	1	0.497015
ENSG00000179639.10	0.0397	0.116316	0.0394418
ENSG00000179743.4	0.09	0.240147	0.0876555
ENSG00000179840.5	0.3729	1	0.336926
ENSG00000077157.21	0.236	0.428944	0.229587
ENSG00000179862.6	0.0356	0.0611479	0.0362319
ENSG00000179914.4	0.2696	0.567273	0.262363
ENSG00000180098.9	0.4582	1	0.417418
ENSG00000180198.15	0.4566	1	0.425781
ENSG00000180488.14	0.4321	1	0.385452
ENSG00000180667.10	0.7493	1	0.645566
ENSG00000180758.11	0.3631	0.839987	0.367579
ENSG00000180867.10	0.3886	1	0.3769
ENSG00000181036.13	0.1378	0.276363	0.144768
ENSG00000181218.5	0.7394	1	0.648862
ENSG00000077254.14	0.1315	0.239401	0.132612
ENSG00000181450.17	0.033	0.0650322	0.0315583
ENSG00000181754.6	0.0007	0.00206673	0.00181944
ENSG00000181817.5	0.845	1	0.700608
ENSG00000181873.12	0	2.56e-10	4.48e-10
ENSG00000182004.12	0.0676	0.142902	0.0669523
ENSG00000182109.7	0.0009	0.00079773	0.000739528
ENSG00000182118.5	0.316	0.717948	0.299245
ENSG00000182134.15	0.1098	0.190572	0.114468
ENSG00000182183.14	0.5906	1	0.547764
ENSG00000182749.5	0.7193	1	0.618248
ENSG00000077522.12	0.1768	0.365847	0.173318
ENSG00000182795.12	0.383	1	0.372279
ENSG00000182827.8	0.6533	1	0.567782
ENSG00000182866.16	0.2195	0.817487	0.224862
ENSG00000182873.5	0.0316	0.0438641	0.0293377
ENSG00000183155.4	0.0532	0.0905485	0.0497193
ENSG00000183291.15	0.5605	1	0.516467
ENSG00000183298.5	0.1312	0.367495	0.135713
ENSG00000183386.9	0	7.52e-11	1.38e-10
ENSG00000183431.11	0.0013	0.00281336	0.00202821
ENSG00000183508.4	0.0201	0.0410947	0.0192372
ENSG00000077549.17	0.5589	1	0.495542
ENSG00000183520.11	0.5154	1	0.466656
ENSG00000183558.5	0.2018	0.660977	0.200274
ENSG00000183598.3	0.3754	1	0.358961
ENSG00000183682.7	0	4.75e-06	7.02e-06
ENSG00000183726.10	0.0027	0.00338057	0.00275267
ENSG00000183814.15	0.8708	1	0.725746
ENSG00000183856.10	0.3596	0.906705	0.340681
ENSG00000184005.10	0.0534	0.0880382	0.048493
ENSG00000184007.17	0.3412	1	0.319705
ENSG00000184163.3	0.4846	1	0.456741
ENSG00000077585.13	0.357	0.803308	0.339018
ENSG00000184260.5	0.0428	0.105325	0.0449021
ENSG00000184292.6	0	3.67e-18	5.67e-17
ENSG00000184371.13	0.8222	1	0.710001
ENSG00000184389.9	0	6.71e-10	1.04e-09
ENSG00000184588.17	0.0334	0.0643427	0.032675
ENSG00000184677.16	0.3508	0.816002	0.325123
ENSG00000184678.8	0.4546	1	0.431134
ENSG00000185090.14	0.0854	0.167268	0.0830177
ENSG00000185104.19	0.5128	1	0.471355
ENSG00000185220.11	0.234	0.68034	0.239001
ENSG00000007968.6	0.0259	0.044623	0.0239586
ENSG00000078369.17	0.7479	1	0.660528
ENSG00000185278.14	0.76	1	0.627784
ENSG00000185420.18	0.0503	0.0758321	0.0515702
ENSG00000185436.11	0.5134	1	0.484123
ENSG00000185495.10	0.0472	0.0883538	0.0489496
ENSG00000185499.16	0.2146	0.428436	0.221113
ENSG00000185630.18	0.0149	0.0203187	0.0135755
ENSG00000185839.3	0.6049	1	0.53495
ENSG00000185842.14	0.2137	1	0.223785
ENSG00000185946.15	0.4267	0.932683	0.399951
ENSG00000186056.9	0.3121	0.694293	0.294113
ENSG00000078618.19	0.7871	1	0.670305
ENSG00000186063.12	0.0684	0.125397	0.0657879
ENSG00000186141.8	0.4013	1	0.365796
ENSG00000186205.12	0.2219	0.598571	0.214711
ENSG00000186275.7	0.122	0.219049	0.119212
ENSG00000186283.13	0.2687	0.58727	0.259049
ENSG00000186301.8	0.7973	1	0.645878
ENSG00000186364.11	0.0681	0.127274	0.064745
ENSG00000186409.14	0.0002	0.000166222	0.000122912
ENSG00000186501.14	0.2908	0.838052	0.285525
ENSG00000186517.13	0.9332	1	0.802142
ENSG00000078808.16	0.407	1	0.383108
ENSG00000186564.5	0.3961	1	0.364512
ENSG00000186715.10	0	7.45e-06	8.57e-06
ENSG00000186827.10	0.1209	0.284478	0.122766
ENSG00000186891.13	0.0022	0.00270996	0.00239889
ENSG00000187010.18	0	1.19e-43	1.94e-40
ENSG00000187017.14	0.0049	0.00731654	0.00402472
ENSG00000187144.11	0.9257	1	0.772496
ENSG00000187147.17	0.2488	0.49741	0.239629
ENSG00000187554.11	0.2908	0.736986	0.28844
ENSG00000187583.10	0.5759	1	0.536364
ENSG00000078900.14	0.4278	1	0.398583
ENSG00000187608.8	0.0001	2.35e-05	2.75e-05
ENSG00000187634.10	0.4594	1	0.429
ENSG00000187642.9	0.6889	1	0.617707
ENSG00000187733.6	0.1649	0.279867	0.157143
ENSG00000187800.13	0.9263	1	0.780705
ENSG00000187801.14	0.1102	0.198858	0.107067
ENSG00000187815.9	0.1503	0.310219	0.15352
ENSG00000187862.11	0	9.91e-12	1.24e-11
ENSG00000187942.11	0.63	1	0.535204
ENSG00000187952.9	0.7828	1	0.678985
ENSG00000079277.19	0.0686	0.118045	0.0725805
ENSG00000187961.13	0.5948	1	0.550586
ENSG00000188004.9	0.2145	0.466021	0.216141
ENSG00000188092.14	0.0164	0.0262732	0.0167871
ENSG00000188157.13	0.2782	0.779687	0.266918
ENSG00000188206.6	0.3172	0.763125	0.317072
ENSG00000188257.10	0.655	1	0.58437
ENSG00000188290.10	0.0145	0.0227814	0.0139174
ENSG00000188295.14	0.0101	0.0152968	0.0103072
ENSG00000188396.3	0.3361	0.927059	0.340846
ENSG00000188404.8	0.0195	0.0382282	0.0165965
ENSG00000079335.18	0.0011	0.0015632	0.0011274
ENSG00000188529.14	0.3773	1	0.355059
ENSG00000188610.8	0.3535	0.73452	0.323383
ENSG00000188641.12	0.0389	0.0684893	0.0333281
ENSG00000188643.10	0.9458	1	0.804246
ENSG00000188672.16	0.4607	1	0.433841
ENSG00000188761.11	0.0126	0.0205678	0.0138094
ENSG00000188783.5	0.5959	1	0.536416
ENSG00000188786.9	0.5881	1	0.509851
ENSG00000188807.12	0.4516	1	0.429016
ENSG00000188822.7	0.3537	0.893993	0.35346
ENSG00000079739.15	0.0192	0.0355601	0.0190018
ENSG00000188931.3	0.3045	1	0.309884
ENSG00000188976.10	0.2781	0.774484	0.279099
ENSG00000189171.14	0.0001	5.05e-05	4.45e-05
ENSG00000189266.11	0.3493	0.898009	0.332535
ENSG00000189337.15	0	2.1e-17	5.78e-17
ENSG00000189339.11	0.0173	0.0295293	0.0180877
ENSG00000189409.12	0.0492	0.0916331	0.0524127
ENSG00000196154.11	0.4432	1	0.417396
ENSG00000196182.10	0.6548	1	0.589919
ENSG00000196187.11	0.4485	1	0.426259
ENSG00000080947.14	0.0024	0.00366035	0.00236018
ENSG00000196188.10	0.1829	0.551108	0.178297
ENSG00000196189.12	0.0012	0.000739361	0.000635809
ENSG00000196352.14	0.0002	0.000222942	0.000213407
ENSG00000196369.6	0.2183	0.242122	0.205755
ENSG00000196407.11	0.9821	1	0.856585
ENSG00000196418.12	0	1.38e-06	2.44e-06
ENSG00000196449.3	0.785	1	0.662466
ENSG00000196505.10	0.4689	1	0.44968
ENSG00000196517.11	0.5687	1	0.498664
ENSG00000196533.6	0.6316	1	0.537797
ENSG00000081019.13	0.8027	1	0.657172
ENSG00000196550.10	0.4644	1	0.427341
ENSG00000196644.8	0.176	0.266256	0.168624
ENSG00000196878.12	0.0606	0.106216	0.0639482
ENSG00000196890.4	0.1436	0.325679	0.148231
ENSG00000197056.9	0.6914	1	0.58286
ENSG00000197147.12	0	1.72e-12	4.82e-12
ENSG00000197312.11	0.0309	0.0595159	0.0330962
ENSG00000197323.10	0.1112	0.253605	0.110911
ENSG00000197429.10	0.0209	0.0380816	0.021082
ENSG00000197520.10	0.0463	0.104914	0.0480986
ENSG00000081026.18	0.6502	1	0.562119
ENSG00000197530.12	0.6634	1	0.581251
ENSG00000197568.13	0.0658	0.128994	0.0630637
ENSG00000197622.12	0.776	1	0.674162
ENSG00000197721.16	0.0102	0.0167253	0.00952526
ENSG00000197747.8	0.8472	1	0.705423
ENSG00000197780.9	0.4345	1	0.408817
ENSG00000197785.13	0.6658	1	0.579991
ENSG00000197852.9	0.0905	0.176093	0.0919871
ENSG00000197880.8	0.2662	0.692802	0.259985
ENSG00000197956.9	0.1298	0.313015	0.136351
ENSG00000008128.22	0.0032	0.00383076	0.00258713
ENSG00000081237.18	0.125	0.362032	0.122416
ENSG00000197959.13	0.3367	1	0.315221
ENSG00000197965.11	0.2179	0.467233	0.217021
ENSG00000197982.13	0.7766	1	0.645714
ENSG00000197989.13	0.2042	0.763461	0.200014
ENSG00000198019.8	0.6275	1	0.531976
ENSG00000198160.14	0.6142	1	0.525393
ENSG00000198162.12	0.2596	0.9166	0.253968
ENSG00000198198.14	0.5366	1	0.503856
ENSG00000198216.10	0.4623	1	0.42016
ENSG00000198400.11	0.1635	0.375433	0.1607
ENSG00000081277.11	0.2406	0.54471	0.240557
ENSG00000198468.7	0	1.7e-36	1.84e-33
ENSG00000198483.12	0	6.98e-10	9.86e-10
ENSG00000198492.14	0.2447	0.667901	0.235184
ENSG00000198520.10	0.1448	0.257151	0.146776
ENSG00000198574.5	0.2982	0.660396	0.292249
ENSG00000198625.12	0.8296	1	0.698973
ENSG00000198626.15	0.2385	0.481072	0.233237
ENSG00000198700.9	0.2827	0.647699	0.271478
ENSG00000198715.11	0	4.15e-21	1.35e-20
ENSG00000081692.12	0.1893	0.485556	0.191667
ENSG00000198734.10	0	6.16e-05	4.91e-05
ENSG00000198744.5	0.4802	1	0.458313
ENSG00000198746.12	0.4819	1	0.441918
ENSG00000198756.10	0	2.52e-24	5.15e-23
ENSG00000198771.10	0.9111	1	0.771681
ENSG00000198793.12	0.032	0.0527167	0.0308757
ENSG00000198799.11	0.0316	0.0545646	0.0316447
ENSG00000198815.8	0.3262	1	0.319083
ENSG00000198821.10	0.8881	1	0.752231
ENSG00000198830.10	0.2196	0.568065	0.216024
ENSG00000081721.11	0.5614	1	0.51069
ENSG00000198835.3	0.8819	1	0.739349
ENSG00000198837.9	0.4834	1	0.43895
ENSG00000198841.3	0.443	1	0.419396
ENSG00000198860.11	0.3023	0.764037	0.28826
ENSG00000198890.7	0	6.09e-05	5.75e-05
ENSG00000198892.6	0.298	0.628653	0.297026
ENSG00000198912.10	0.5534	1	0.499212
ENSG00000198929.12	0.8089	1	0.687245
ENSG00000198952.8	0	1.64e-19	8.36e-19
ENSG00000199270.1	0.1195	0.28098	0.11958
ENSG00000081870.11	0.0589	0.118913	0.0577457
ENSG00000199334.1	0.1178	0.283183	0.118323
ENSG00000199337.1	0.123	0.282082	0.122024
ENSG00000199352.1	0.1284	0.286597	0.128359
ENSG00000199396.1	0.1222	0.288693	0.121604
ENSG00000199562.1	0.607	1	0.535778
ENSG00000199910.1	0.118	0.284394	0.118255
ENSG00000200343.1	0.1155	0.273639	0.115457
ENSG00000200370.1	0.1251	0.286599	0.125997
ENSG00000200381.1	0.1215	0.283292	0.121312
ENSG00000200624.1	0.1222	0.286692	0.120449
ENSG00000081985.10	0	5.74e-06	5.16e-06
ENSG00000201355.1	0.1223	0.285593	0.122244
ENSG00000201588.1	0.1241	0.278883	0.122708
ENSG00000201925.1	0.1483	0.357235	0.14705
ENSG00000202257.1	0.1501	0.36131	0.149065
ENSG00000202521.1	0.1204	0.287591	0.119548
ENSG00000202526.1	0.12	0.282298	0.119064
ENSG00000203394.2	0.1758	0.385003	0.179848
ENSG00000203666.12	0	3.62e-05	4.24e-05
ENSG00000203667.9	0.3227	0.770739	0.309407
ENSG00000203668.1	0.4674	1	0.431969
ENSG00000082512.14	0.0769	0.156411	0.0773832
ENSG00000203691.2	0.2821	0.867236	0.274098
ENSG00000203705.10	0.4477	1	0.423115
ENSG00000203709.9	0.7477	1	0.647707
ENSG00000203710.10	0.1102	0.298743	0.114255
ENSG00000203721.5	0.1463	0.308858	0.148292
ENSG00000203739.3	0.2963	0.912711	0.291928
ENSG00000203747.9	0.2469	0.803611	0.245907
ENSG00000203761.5	0.0402	0.118736	0.0422944
ENSG00000203804.4	0.2234	0.468584	0.21941
ENSG00000203811.1	0.5717	1	0.518304
ENSG00000083444.16	0	3.12e-08	4.5e-08
ENSG00000203814.6	0.1958	0.662153	0.19982
ENSG00000203817.5	0.0928	0.119009	0.0885813
ENSG00000203819.6	0.1517	0.479377	0.162976
ENSG00000203827.7	0.5218	0.731447	0.467147
ENSG00000203832.6	0.7824	1	0.646132
ENSG00000203835.5	0.0762	0.109745	0.0740516
ENSG00000203836.7	0.113	0.177088	0.109637
ENSG00000203852.3	0.5275	1	0.479194
ENSG00000203865.9	0.0473	0.123909	0.0525723
ENSG00000203965.12	0.3301	0.88142	0.298118
ENSG00000084070.11	0.8316	1	0.698158
ENSG00000204084.12	0.0065	0.00715085	0.00496253
ENSG00000204138.12	0.2926	0.957052	0.285706
ENSG00000204160.11	0.4576	1	0.428652
ENSG00000204178.9	0.5486	1	0.493648
ENSG00000204219.9	0.6657	1	0.585656
ENSG00000204859.11	0.2116	0.529834	0.221856
ENSG00000206585.1	0.5106	1	0.449477
ENSG00000206652.1	0.4424	1	0.3995
ENSG00000206737.1	0.7661	1	0.655248
ENSG00000207005.1	0.7648	1	0.680357
ENSG00000084072.16	0	3.86e-10	1.22e-09
ENSG00000207389.1	0.5764	1	0.513095
ENSG00000207418.1	0.0112	0.0139139	0.0131032
ENSG00000207513.1	0.2909	0.797493	0.282775
ENSG00000211451.11	0.9813	1	0.844582
ENSG00000212916.4	0.2884	0.941595	0.277791
ENSG00000213047.11	0.1101	0.242962	0.106742
ENSG00000213064.9	0.5575	1	0.500609
ENSG00000213080.3	0.4242	1	0.392185
ENSG00000213085.9	0.7625	1	0.677632
ENSG00000213088.9	0	7.97e-08	1.01e-07
ENSG00000008130.15	0.915	1	0.789172
ENSG00000084073.8	0.3962	1	0.388275
ENSG00000213190.3	0.2586	0.566069	0.264146
ENSG00000213281.4	0.1143	0.30292	0.115337
ENSG00000213366.12	0	2.97e-08	3.46e-08
ENSG00000213516.9	0.2307	0.744106	0.233422
ENSG00000213625.8	0	6.2e-11	9.18e-11
ENSG00000214114.8	0.0222	0.0328499	0.0209872
ENSG00000214193.9	0.6256	1	0.559974
ENSG00000214262.4	0.117	0.225447	0.12225
ENSG00000214837.8	0.9491	1	0.81614
ENSG00000215717.5	0.4938	1	0.464006
ENSG00000084623.11	0.8272	1	0.705749
ENSG00000215784.5	0.1991	0.214638	0.195255
ENSG00000215788.9	0.6246	1	0.549312
ENSG00000215790.6	0.3865	1	0.354339
ENSG00000215811.5	0.2292	0.610395	0.227639
ENSG00000215817.4	0.9563	1	0.799279
ENSG00000215835.2	0.8688	1	0.729372
ENSG00000215845.10	0.673	1	0.60396
ENSG00000215860.3	0.7641	1	0.631913
ENSG00000215863.2	0.1588	0.27776	0.155438
ENSG00000215883.9	0.4364	1	0.391658
ENSG00000084636.17	0.257	0.674417	0.250402
ENSG00000215895.4	0.8663	1	0.741705
ENSG00000215908.8	0.307	0.936288	0.309291
ENSG00000215910.7	0	2.92e-07	2.67e-07
ENSG00000215912.11	0.3728	0.91733	0.349921
ENSG00000215914.4	0.0436	0.078129	0.0437369
ENSG00000215915.9	0.0023	0.00290691	0.00195865
ENSG00000217801.9	0	1.39e-06	2.08e-06
ENSG00000218283.2	0.4181	1	0.370173
ENSG00000218510.6	0.0792	0.182056	0.0846566
ENSG00000219073.7	0.4317	1	0.398459
ENSG00000084652.15	0.9842	1	0.814621
ENSG00000219102.3	0.7813	1	0.685624
ENSG00000219133.2	0.2971	0.670266	0.281589
ENSG00000219201.4	0.4127	1	0.388825
ENSG00000219481.10	0.1292	0.34114	0.133463
ENSG00000220323.3	0.1893	0.630704	0.197434
ENSG00000220749.4	0.6668	1	0.585513
ENSG00000220785.7	0	2.28e-10	1.95e-10
ENSG00000221978.11	0.7353	1	0.616245
ENSG00000222009.8	0.473	1	0.454829
ENSG00000222046.2	0.3591	1	0.338981
ENSG00000085433.15	0.2684	0.720031	0.265157
ENSG00000222112.1	0.9407	1	0.797278
ENSG00000223345.3	0.0746	0.122388	0.0744218
ENSG00000223380.3	0.3398	0.470786	0.324579
ENSG00000223416.3	0.2471	0.640721	0.244384
ENSG00000223519.7	0.0944	0.164903	0.0965236
ENSG00000223612.3	0.2338	0.305731	0.230692
ENSG00000223745.7	0	1.32e-11	4.02e-11
ENSG00000223759.2	0.5125	1	0.467432
ENSG00000223804.1	0.3632	0.435539	0.331856
ENSG00000223972.5	0.7457	1	0.576564
ENSG00000085465.12	0.0001	5.87e-05	4.44e-05
ENSG00000223989.1	0.7111	1	0.615868
ENSG00000224040.1	0.9482	1	0.805208
ENSG00000224051.6	0.0322	0.0777405	0.0361634
ENSG00000224066.1	0.6527	1	0.556458
ENSG00000224081.8	0.0434	0.0672838	0.0452377
ENSG00000224114.1	0.9229	1	0.789977
ENSG00000224183.1	0	1.38e-22	4.21e-21
ENSG00000224203.2	0	2.55e-09	6.62e-09
ENSG00000224261.2	0.0193	0.0245779	0.018364
ENSG00000224321.1	0.4688	1	0.422013
ENSG00000085491.15	0.0826	0.200501	0.0808681
ENSG00000224407.1	0.6672	1	0.57273
ENSG00000224536.2	0.8321	1	0.720841
ENSG00000224645.1	0.6609	1	0.574935
ENSG00000224699.8	0.0719	0.113294	0.0726587
ENSG00000224805.2	0	1.89e-06	3.29e-06
ENSG00000224870.6	0.2823	0.861247	0.262535
ENSG00000224950.2	0	2.13e-05	1.74e-05
ENSG00000224985.1	0.4792	1	0.451288
ENSG00000225075.1	0.4282	1	0.410567
ENSG00000225079.2	0.125	0.280763	0.122596
ENSG00000085831.15	0.2706	1	0.261919
ENSG00000225159.1	0.1522	0.298642	0.148709
ENSG00000225217.1	0.2299	0.66909	0.21633
ENSG00000225241.3	0	2.4e-20	1.23e-19
ENSG00000225313.5	0.8599	1	0.736577
ENSG00000225630.1	0.8567	1	0.690912
ENSG00000225721.5	0.1248	0.260072	0.134472
ENSG00000225828.1	0.8261	1	0.682663
ENSG00000225855.6	0.3762	0.965493	0.350288
ENSG00000225871.2	0.4292	1	0.391246
ENSG00000225880.5	0	7.3e-06	8.77e-06
ENSG00000085832.16	0.5963	1	0.534549
ENSG00000225931.3	0.4271	1	0.404831
ENSG00000225972.1	0.3684	1	0.348295
ENSG00000226015.2	0.7708	1	0.655937
ENSG00000226029.1	0	4.58e-09	5.55e-09
ENSG00000226084.5	0.5749	1	0.524248
ENSG00000226167.1	0.0088	0.0127202	0.00773829
ENSG00000226252.1	0	1.13e-10	3.59e-10
ENSG00000226396.1	0.0239	0.0490015	0.0252988
ENSG00000226415.1	0.5765	1	0.532779
ENSG00000226419.7	0.4893	1	0.442509
ENSG00000085840.12	0.9763	1	0.841418
ENSG00000226526.1	0.1577	0.281866	0.154842
ENSG00000226637.1	0.0066	0.00533018	0.00570449
ENSG00000226675.1	0.0038	0.00468931	0.00440864
ENSG00000226698.1	0.6947	1	0.59296
ENSG00000226715.2	0.8884	1	0.757852
ENSG00000226822.2	0	4.1e-14	7.26e-14
ENSG00000226849.1	0.8794	1	0.741997
ENSG00000226891.7	0	1.54e-05	1.51e-05
ENSG00000226945.1	0.5895	1	0.524742
ENSG00000227050.1	0.1292	0.309453	0.126451
ENSG00000009307.15	0.5309	1	0.486028
ENSG00000085998.13	0.1833	0.395517	0.183025
ENSG00000227217.1	0.0042	0.00541368	0.00359279
ENSG00000227230.1	0.1725	0.436249	0.165892
ENSG00000227232.5	0.4626	0.75547	0.397668
ENSG00000227278.1	0.4295	1	0.39757
ENSG00000227288.3	0.234	0.50111	0.232167
ENSG00000227372.10	0.042	0.0664432	0.0427535
ENSG00000227408.1	0.4839	1	0.447498
ENSG00000227591.5	0.0485	0.0807988	0.0481998
ENSG00000227671.4	0	6.95e-08	9.81e-08
ENSG00000227741.1	0.3524	0.848195	0.335474
ENSG00000085999.11	0.1922	0.339341	0.194515
ENSG00000227751.1	0.3855	0.896093	0.35771
ENSG00000227775.3	0	2.76e-09	5.64e-09
ENSG00000227811.2	0.1468	0.313032	0.146639
ENSG00000228057.1	0.3117	1	0.289479
ENSG00000228058.1	0.7927	1	0.685018
ENSG00000228060.1	0.7735	1	0.648731
ENSG00000228110.4	0.7515	1	0.645981
ENSG00000228140.1	0.0003	0.000426873	0.000436018
ENSG00000228172.5	0.8952	1	0.747186
ENSG00000228192.7	0.3032	0.747629	0.30064
ENSG00000086015.20	0.3503	1	0.351267
ENSG00000228237.5	0.5131	1	0.466111
ENSG00000228327.3	0.2709	0.696183	0.254971
ENSG00000228382.1	0.037	0.0532866	0.0349605
ENSG00000228463.9	0.0408	0.0526734	0.0420491
ENSG00000228477.1	0.9378	1	0.796812
ENSG00000228502.1	0.6932	1	0.591185
ENSG00000228589.3	0.0556	0.0918774	0.0545446
ENSG00000228594.3	0.4364	1	0.399775
ENSG00000228686.2	0.206	0.653259	0.189372
ENSG00000228703.1	0.0277	0.0374624	0.0265069
ENSG00000086619.13	0.3593	0.771973	0.337772
ENSG00000228794.8	0.0548	0.0956656	0.052504
ENSG00000228818.1	0.6986	1	0.622521
ENSG00000228830.1	0.6034	1	0.544422
ENSG00000228863.8	0.7791	1	0.666271
ENSG00000228929.1	0.3651	1	0.343802
ENSG00000229044.1	0.3161	0.79739	0.320493
ENSG00000229191.1	0.0236	0.0388473	0.0240202
ENSG00000229344.1	0.4488	1	0.422249
ENSG00000229367.1	0.7169	1	0.634855
ENSG00000229372.1	0.5653	1	0.508889
ENSG00000088035.15	0.3343	0.95561	0.329842
ENSG00000229376.3	0.32	0.899301	0.307253
ENSG00000229431.1	0.2735	0.648433	0.268367
ENSG00000229780.1	0.0113	0.0155837	0.0105634
ENSG00000229808.1	0.4477	1	0.43135
ENSG00000229874.2	0.8139	1	0.680409
ENSG00000229994.1	0.5644	1	0.491314
ENSG00000230021.8	0.6221	1	0.543179
ENSG00000230124.6	0.4205	1	0.38957
ENSG00000230163.1	0.8087	1	0.691963
ENSG00000230325.1	0	1.47e-05	1.75e-05
ENSG00000088280.18	0.6566	1	0.585562
ENSG00000230364.1	0.1602	0.410814	0.157182
ENSG00000230368.2	0.3886	1	0.366968
ENSG00000230424.1	0.428	1	0.388876
ENSG00000230615.6	0.5751	1	0.512734
ENSG00000230955.1	0.0007	0.000802291	0.000620425
ENSG00000231064.5	0.0001	0.00017588	0.000181999
ENSG00000231105.1	0.623	1	0.589592
ENSG00000231128.5	0.6136	1	0.531943
ENSG00000231346.5	0.1779	0.40221	0.176173
ENSG00000231360.2	0.0042	0.00452553	0.00359175
ENSG00000090020.10	0.996	1	0.873191
ENSG00000231365.5	0	7.14e-06	7.12e-06
ENSG00000231507.1	0.0919	0.148184	0.0914762
ENSG00000231512.5	0.7038	1	0.644769
ENSG00000231551.7	0.1027	0.168887	0.105569
ENSG00000231684.3	0.7686	1	0.672555
ENSG00000231734.4	0.004	0.00348915	0.00358624
ENSG00000231752.5	0.9663	1	0.772314
ENSG00000231767.3	0.3079	0.801585	0.303381
ENSG00000231871.5	0.2721	0.614018	0.258322
ENSG00000231999.6	0.1383	0.351151	0.138648
ENSG00000090104.11	0.1869	0.436198	0.183522
ENSG00000232022.7	0.203	0.446206	0.198907
ENSG00000232284.7	0.0032	0.00375046	0.00250279
ENSG00000232450.1	0.0333	0.0762943	0.0361261
ENSG00000232453.6	0.7145	1	0.639295
ENSG00000232499.2	0.468	1	0.424417
ENSG00000232586.1	0.0026	0.00261515	0.00215541
ENSG00000232637.3	0.0034	0.00321115	0.00301291
ENSG00000232671.5	0.2379	0.585529	0.237498
ENSG00000232721.2	0.8249	1	0.699757
ENSG00000232811.1	0.1145	0.245626	0.109657
ENSG00000090273.13	0.9369	1	0.792121
ENSG00000232878.3	0.2798	0.818645	0.266106
ENSG00000232912.5	0.3101	0.88567	0.304765
ENSG00000233003.4	0.5114	1	0.46744
ENSG00000233029.3	0.5015	1	0.4557
ENSG00000233030.2	0.4022	1	0.376437
ENSG00000233057.1	0.4628	1	0.417673
ENSG00000233084.2	0.0655	0.132236	0.0647964
ENSG00000233154.5	0.2289	0.631532	0.229604
ENSG00000233184.6	0.0135	0.0222763	0.0134525
ENSG00000233222.2	0.3383	0.842197	0.322602
ENSG00000090432.6	0.004	0.00724565	0.00519373
ENSG00000233328.3	0.0675	0.132342	0.0623286
ENSG00000233355.6	0	5.42e-05	6.9e-05
ENSG00000233368.2	0.1099	0.175225	0.112832
ENSG00000233406.5	0.4753	1	0.42158
ENSG00000233431.1	0.038	0.0689261	0.0352799
ENSG00000233461.5	0.7868	1	0.674214
ENSG00000233621.1	0	2.36e-07	2.95e-07
ENSG00000233653.3	0.4181	0.467468	0.36587
ENSG00000233750.3	0.2806	0.388743	0.265366
ENSG00000233771.2	0.7083	1	0.621401
ENSG00000009724.16	0.0722	0.126657	0.0754745
ENSG00000090621.13	0.6721	1	0.609215
ENSG00000233791.5	0.5789	1	0.52371
ENSG00000233954.6	0.3451	1	0.344415
ENSG00000233994.2	0.0872	0.165164	0.0876694
ENSG00000234004.4	0.8154	1	0.715316
ENSG00000234166.1	0	9.76e-11	3.33e-10
ENSG00000234211.2	0	1.92e-16	5.81e-16
ENSG00000234222.6	0.4038	1	0.380627
ENSG00000234419.1	0.9037	1	0.772716
ENSG00000234478.1	0.9317	1	0.767275
ENSG00000234518.2	0.2277	0.510525	0.227136
ENSG00000090686.15	0.6097	1	0.569271
ENSG00000234571.1	0.1678	0.292915	0.168029
ENSG00000234678.1	0.0005	0.000856035	0.000736802
ENSG00000234741.7	0.9682	1	0.82367
ENSG00000234975.6	0.201	0.432376	0.196574
ENSG00000234981.1	0.8504	1	0.70707
ENSG00000234998.1	0.1284	0.213043	0.123518
ENSG00000235079.1	0.4142	1	0.386083
ENSG00000235082.2	0.705	1	0.609046
ENSG00000235084.3	0.6171	1	0.534985
ENSG00000235105.1	0.1904	0.413347	0.185585
ENSG00000091483.6	0.6928	1	0.592445
ENSG00000235169.7	0	1.26e-27	3.24e-26
ENSG00000235241.1	0.0119	0.0178433	0.0120955
ENSG00000235373.1	0.7463	1	0.630694
ENSG00000235398.4	0.0133	0.0161275	0.0124972
ENSG00000235428.1	0.9108	1	0.799626
ENSG00000235674.2	0.6994	1	0.608554
ENSG00000235750.9	0.0588	0.146742	0.0597888
ENSG00000235919.4	0.1238	0.245677	0.129831
ENSG00000236137.1	0.0042	0.00780169	0.00505521
ENSG00000236200.5	0.9827	1	0.829256
ENSG00000092621.11	0.1342	0.242542	0.132046
ENSG00000236263.1	0.4594	1	0.430516
ENSG00000236269.1	0.0446	0.0685231	0.0454478
ENSG00000236334.1	0.5162	0.694432	0.452522
ENSG00000236364.3	0.9846	1	0.867726
ENSG00000236423.5	0.6899	1	0.58592
ENSG00000236439.4	0.1158	0.174548	0.118177
ENSG00000236528.1	0.8864	1	0.77164
ENSG00000236539.3	0.6003	1	0.525403
ENSG00000236675.1	0.2041	0.366671	0.210354
ENSG00000236679.2	0.1423	0.168939	0.148242
ENSG00000092847.11	0.0118	0.0251356	0.0104931
ENSG00000236698.1	0.1363	0.261124	0.132728
ENSG00000236723.2	0.1552	0.383791	0.159923
ENSG00000236782.6	0.0085	0.0191149	0.00946648
ENSG00000236810.5	0.3444	0.890488	0.338296
ENSG00000236876.3	0.2219	0.668209	0.226964
ENSG00000236911.6	0.0381	0.0697097	0.0385582
ENSG00000236933.1	0.2579	0.470694	0.237496
ENSG00000236943.2	0.296	0.653778	0.289233
ENSG00000237094.7	0.4371	0.611141	0.40534
ENSG00000237101.1	0.8941	1	0.749645
ENSG00000092853.13	0.4561	1	0.406022
ENSG00000237276.8	0	1.28e-22	2.38e-21
ENSG00000237415.2	0.9146	1	0.753579
ENSG00000237424.1	0.7806	1	0.665353
ENSG00000237481.1	0.2984	0.750408	0.291134
ENSG00000237491.8	0.5004	1	0.450525
ENSG00000237520.1	0.8648	1	0.723136
ENSG00000237568.1	0.7964	1	0.710468
ENSG00000237683.5	0.0181	0.0201617	0.0169825
ENSG00000237749.4	0.3141	0.92704	0.314081
ENSG00000237763.9	0.1033	0.172215	0.102781
ENSG00000092978.10	0.6127	1	0.552221
ENSG00000237781.3	0.0697	0.126111	0.0713966
ENSG00000237938.5	0.0897	0.218206	0.0918559
ENSG00000237973.1	0.2866	0.715884	0.276813
ENSG00000237991.3	0.6595	1	0.570797
ENSG00000238005.2	0.0003	0.000225974	0.000185416
ENSG00000238009.6	0.9143	1	0.700936
ENSG00000238084.4	0	6.9e-08	2.18e-07
ENSG00000238142.1	0.0748	0.133347	0.0748212
ENSG00000238164.6	0.426	1	0.395612
ENSG00000238186.1	0.2376	0.54447	0.228457
ENSG00000094975.13	0.945	1	0.799121
ENSG00000238243.3	0	1.39e-05	7.22e-06
ENSG00000238260.1	0.1622	0.313477	0.160598
ENSG00000238279.1	0.3781	1	0.35185
ENSG00000239636.1	0.5188	1	0.45069
ENSG00000239887.4	0.0654	0.106509	0.0643772
ENSG00000239906.1	0.0218	0.0264718	0.0214774
ENSG00000240007.1	0.0415	0.0386148	0.0409586
ENSG00000240038.6	0.06	0.0792928	0.0569827
ENSG00000240219.1	0.3784	1	0.359834
ENSG00000240409.1	0.6311	1	0.541101
ENSG00000097021.19	0.1658	0.403945	0.168082
ENSG00000240710.1	0.2893	0.90903	0.290736
ENSG00000240731.1	0.1152	0.289508	0.110852
ENSG00000240929.2	0.9634	1	0.798411
ENSG00000241014.1	0.7682	1	0.67087
ENSG00000241666.2	0	7.01e-07	5.97e-07
ENSG00000241860.6	0.2691	0.374302	0.250108
ENSG00000242125.3	0.7325	1	0.647891
ENSG00000242193.9	0.1267	0.301946	0.123004
ENSG00000242252.1	0.1065	0.216633	0.110923
ENSG00000242349.5	0	3.87e-08	4.54e-08
ENSG00000097033.14	0.207	0.605702	0.205943
ENSG00000242352.2	0.4397	1	0.406295
ENSG00000242485.5	0.2461	0.727936	0.240435
ENSG00000242861.1	0.1629	0.336785	0.16185
ENSG00000243155.1	0.7193	1	0.620575
ENSG00000243364.7	0.8702	1	0.740176
ENSG00000243480.7	0.9697	1	0.817334
ENSG00000243613.1	0.5484	1	0.477141
ENSG00000244038.9	0.1454	0.304494	0.152576
ENSG00000244682.7	0.5023	1	0.465469
ENSG00000244716.3	0.7239	1	0.625415
ENSG00000009780.15	0.8149	1	0.70921
ENSG00000097046.12	0.0011	0.000945628	0.000642542
ENSG00000246203.2	0.1128	0.35945	0.105651
ENSG00000248333.8	0.2014	0.482663	0.203312
ENSG00000248527.1	0.4809	1	0.430844
ENSG00000248835.2	0.0058	0.00903856	0.0066265
ENSG00000249087.6	0.8083	1	0.687049
ENSG00000250536.1	0.7491	1	0.639311
ENSG00000250575.1	0.9808	1	0.704082
ENSG00000253304.1	0.3323	1	0.323038
ENSG00000253326.2	0.7724	1	0.667913
ENSG00000253368.3	0.386	1	0.363105
ENSG00000099260.10	0.7777	1	0.678086
ENSG00000254545.1	0.1816	0.410129	0.181833
ENSG00000254685.6	0.1391	0.351538	0.138398
ENSG00000257315.1	0.4532	1	0.434983
ENSG00000257551.1	0.7201	1	0.636932
ENSG00000258082.1	0.0916	0.15718	0.0900894
ENSG00000258634.3	0.2375	0.443971	0.231665
ENSG00000259357.2	0.1129	0.248026	0.119125
ENSG00000259834.1	0.0084	0.0119486	0.00738976
ENSG00000259865.1	0.029	0.0429746	0.02656
ENSG00000259943.1	0.1626	0.353877	0.161557
ENSG00000107404.17	0.7498	1	0.647526
ENSG00000260246.1	0	4.03e-09	4.84e-09
ENSG00000260766.1	0.0003	0.000484479	0.000356299
ENSG00000260805.1	0.3323	0.902241	0.326767
ENSG00000260920.2	0.1636	0.339105	0.169087
ENSG00000261254.2	0.9485	1	0.803599
ENSG00000261326.2	0.7156	1	0.629927
ENSG00000261349.1	0	3.43e-32	3.01e-30
ENSG00000261662.1	0.0197	0.0319823	0.0195194
ENSG00000261716.1	0.2992	1	0.297116
ENSG00000261737.1	0.042	0.0885458	0.0412038
ENSG00000116128.9	0.7285	1	0.622576
ENSG00000263590.2	0.5308	1	0.472052
ENSG00000264207.1	0.5337	1	0.4859
ENSG00000264343.5	0.2318	0.525569	0.231339
ENSG00000264443.1	0.1639	0.381804	0.16672
ENSG00000264508.1	0.2422	0.505296	0.227997
ENSG00000264522.5	0.6039	1	0.522533
ENSG00000264553.1	0.4066	1	0.393652
ENSG00000264584.1	0.7302	1	0.619465
ENSG00000264773.1	0.0217	0.0344587	0.0246691
ENSG00000265241.6	0.2742	0.816613	0.26533
ENSG00000116133.11	0.643	1	0.577011
ENSG00000265491.4	0.6556	1	0.556295
ENSG00000265531.3	0.7721	1	0.66
ENSG00000265972.5	0.1074	0.24435	0.109202
ENSG00000266094.6	0.7901	1	0.678846
ENSG00000266239.1	0.1831	0.417469	0.190321
ENSG00000266338.6	0.6013	1	0.51213
ENSG00000266472.5	0.0172	0.0358163	0.0167988
ENSG00000266993.3	0.0445	0.09347	0.043112
ENSG00000268313.1	0.8251	1	0.714565
ENSG00000268332.1	0.1174	0.226922	0.116833
ENSG00000116138.12	0.3168	0.857044	0.306842
ENSG00000268387.1	0.1265	0.436424	0.130289
ENSG00000268552.1	0.7383	1	0.649336
ENSG00000268575.1	0	1.53e-06	2.31e-06
ENSG00000268903.1	0.6123	1	0.489999
ENSG00000268950.1	0	1.7e-15	1.14e-14
ENSG00000269175.1	0.4875	1	0.45458
ENSG00000269279.1	0.155	0.475413	0.159922
ENSG00000269468.1	0	9.08e-07	1.05e-06
ENSG00000269554.1	0.6951	1	0.613876
ENSG00000269621.1	0.2545	0.542586	0.257475
ENSG00000116151.13	0.0031	0.00397239	0.00315234
ENSG00000269737.1	0	6.16e-05	5.36e-05
ENSG00000269804.1	0.0567	0.0813451	0.0521896
ENSG00000269896.2	0.0418	0.0638717	0.0435517
ENSG00000269925.1	0.4923	1	0.456375
ENSG00000269956.1	0.08	0.133216	0.0791775
ENSG00000269996.1	0.5273	1	0.461374
ENSG00000270066.3	0.6636	1	0.596404
ENSG00000270084.1	0.7245	1	0.626231
ENSG00000270094.1	0.7412	1	0.62716
ENSG00000270276.2	0.3373	1	0.325282
ENSG00000116157.5	0	3.44e-07	4.55e-07
ENSG00000270330.1	0.1451	0.336023	0.149899
ENSG00000270605.1	0.1273	0.283266	0.130785
ENSG00000270882.2	0.3206	1	0.313647
ENSG00000271380.1	0.322	0.664173	0.30465
ENSG00000271601.3	0.4077	1	0.394292
ENSG00000271680.1	0.001	0.00181735	0.00152564
ENSG00000271736.1	0	1.11e-06	1.43e-06
ENSG00000271806.1	0.004	0.00537014	0.0043919
ENSG00000271895.2	0.4939	1	0.464594
ENSG00000272004.1	0	8.23e-27	5.93e-26
ENSG00000116161.17	0.7908	1	0.68938
ENSG00000272030.1	0.0018	0.00247479	0.0015981
ENSG00000272031.2	0.7414	1	0.637828
ENSG00000272058.2	0.838	1	0.686249
ENSG00000272078.1	0.1888	0.33163	0.19438
ENSG00000272084.1	0.2798	0.767622	0.282186
ENSG00000272100.1	0.0408	0.182833	0.0419485
ENSG00000272106.1	0.9156	1	0.765082
ENSG00000272145.1	0.8914	1	0.76229
ENSG00000272153.1	0.0684	0.126049	0.0705542
ENSG00000272449.1	0.3566	0.906156	0.328375
ENSG00000116171.16	0.5931	1	0.544553
ENSG00000272455.1	0.7113	1	0.612948
ENSG00000272491.1	0.0016	0.00334262	0.00156859
ENSG00000272579.1	0.884	1	0.715765
ENSG00000272645.3	0.4601	1	0.443562
ENSG00000272750.1	0.8462	1	0.71849
ENSG00000272906.1	0.9686	1	0.83941
ENSG00000272993.1	0.0793	0.209485	0.0790478
ENSG00000273002.1	0.1684	0.44867	0.160928
ENSG00000273112.1	0.9208	1	0.806948
ENSG00000273131.1	0.0463	0.0734905	0.048285
ENSG00000009790.14	0.1403	0.2886	0.139531
ENSG00000116191.17	0.1234	0.253805	0.116931
ENSG00000273221.1	0.7249	1	0.639002
ENSG00000273373.1	0.5563	1	0.514548
ENSG00000273382.1	0.0002	0.000477493	0.000382568
ENSG00000273478.1	0	1.49e-11	2.6e-11
ENSG00000274245.1	0.0102	0.0188538	0.0104734
ENSG00000275557.1	0.4139	0.970583	0.389974
ENSG00000276997.4	0.1679	0.363469	0.175564
ENSG00000278455.1	0.3612	1	0.348246
ENSG00000278811.4	0.1796	0.395446	0.177984
ENSG00000278997.1	0.3531	0.86878	0.336405
ENSG00000116198.12	0.0799	0.145757	0.082174
ENSG00000279179.1	0.1834	0.404111	0.184069
ENSG00000279838.1	0.0751	0.123226	0.0766594
ENSG00000280670.2	0	1.44e-62	4.68e-57
ENSG00000281207.1	0.9534	1	0.829026
ENSG00000116199.11	0.8676	1	0.725141
ENSG00000116205.10	0.0974	0.16735	0.0931078
ENSG00000116209.11	0.491	1	0.457705
ENSG00000116212.14	0.7778	1	0.677462
ENSG00000116213.15	0.0742	0.131333	0.0751563
ENSG00000116221.15	0.7664	1	0.65967
ENSG00000116237.15	0.1552	0.353778	0.151508
ENSG00000116251.9	0.9689	1	0.832324
ENSG00000010072.15	0.804	1	0.668895
ENSG00000116260.16	0	2.18e-05	1.84e-05
ENSG00000116266.10	0.4532	1	0.42244
ENSG00000116273.5	0.0824	0.161127	0.0886703
ENSG00000116285.12	0.052	0.101857	0.0529573
ENSG00000116288.12	0.1137	0.23367	0.115569
ENSG00000116299.16	0	1e-24	4e-24
ENSG00000116337.15	0.0594	0.0896795	0.0585991
ENSG00000116350.16	0.9756	1	0.838613
ENSG00000116353.15	0.197	0.479258	0.185076
ENSG00000116396.13	0.0219	0.031862	0.0227852
ENSG00000000460.16	0.8167	1	0.702246
ENSG00000010165.19	0.1632	0.406621	0.169401
ENSG00000116406.18	0.514	1	0.462334
ENSG00000116455.13	0.7976	1	0.676397
ENSG00000116459.10	0.2025	0.444814	0.206532
ENSG00000116473.14	0.0924	0.1711	0.0891303
ENSG00000116478.11	0.4123	1	0.377973
ENSG00000116489.12	0.5018	1	0.453677
ENSG00000116497.17	0.007	0.0136782	0.00581611
ENSG00000116514.16	0.3718	1	0.360578
ENSG00000116521.10	0.3482	0.768657	0.32673
ENSG00000116525.13	0.9242	1	0.791156
ENSG00000010803.16	0.5896	1	0.510883
ENSG00000116539.10	0.1679	0.370851	0.180221
ENSG00000116544.11	0.7028	1	0.62448
ENSG00000116560.10	0.6304	1	0.536375
ENSG00000116574.5	0.0873	0.132861	0.0867363
ENSG00000116580.18	0.3272	1	0.315621
ENSG00000116584.17	0.2809	0.93342	0.271818
ENSG00000116586.11	0.8064	1	0.693058
ENSG00000116604.17	0.4388	1	0.408124
ENSG00000116641.16	0.3492	0.849251	0.326321
ENSG00000116649.9	0.517	1	0.475343
ENSG00000011007.12	0.0852	0.159206	0.0863528
ENSG00000116661.9	0.0001	1.36e-06	1.44e-06
ENSG00000116663.10	0.0104	0.016434	0.0099163
ENSG00000116667.12	0.8423	1	0.720651
ENSG00000116668.12	0.9486	1	0.808447
ENSG00000116670.14	0.0002	0.00012412	9.12e-05
ENSG00000116675.15	0.1841	0.38334	0.182897
ENSG00000116678.18	0.0001	2.29e-05	2.42e-05
ENSG00000116679.15	0.454	1	0.401649
ENSG00000116685.15	0.0071	0.0111555	0.00731654
ENSG00000116688.16	0	6.57e-25	1.32e-23
ENSG00000011009.10	0.1943	0.38649	0.201677
ENSG00000116690.12	0.0155	0.0293097	0.0174577
ENSG00000116691.10	0.0037	0.00507611	0.00389208
ENSG00000116698.20	0.1771	0.57734	0.176541
ENSG00000116701.14	0.3446	1	0.341098
ENSG00000116704.7	0	0.000699572	0.000449038
ENSG00000116711.9	0.0161	0.0279977	0.014091
ENSG00000116717.11	0.2202	0.557786	0.223685
ENSG00000116729.13	0.0001	1.54e-05	1.73e-05
ENSG00000116731.22	0.3371	0.936119	0.332192
ENSG00000116741.7	0.0247	0.0430465	0.02546
ENSG00000011021.21	0.047	0.0784484	0.0468253
ENSG00000116747.12	0.6495	1	0.552031
ENSG00000116750.13	0.5321	1	0.482814
ENSG00000116752.5	0.3707	1	0.351958
ENSG00000116754.13	0.182	0.751219	0.178199
ENSG00000116761.11	0	3.1e-06	3.05e-06
ENSG00000116771.5	0.7729	1	0.650945
ENSG00000116774.11	0.3642	1	0.360633
ENSG00000116786.11	0.4381	1	0.416025
ENSG00000116791.13	0	6.13e-12	1.23e-11
ENSG00000116793.15	0.4453	1	0.420568
ENSG00000014914.19	0.0431	0.109052	0.0425973
ENSG00000116809.11	0.2362	0.744959	0.227287
ENSG00000116815.15	0.4041	1	0.379063
ENSG00000116819.6	0.329	1	0.306114
ENSG00000116824.4	0.1272	0.27392	0.125774
ENSG00000116830.11	0.0001	2.78e-05	2.32e-05
ENSG00000116852.14	0.7348	1	0.636737
ENSG00000116857.16	0	3.29e-09	4.96e-09
ENSG00000116863.10	0.4368	1	0.414197
ENSG00000116871.15	0.0011	0.00201986	0.00116784
ENSG00000116874.11	0.1886	0.488852	0.187779
ENSG00000018625.14	0.3472	0.909337	0.330869
ENSG00000116883.8	0.0004	0.000914334	0.000515499
ENSG00000116898.11	0.5743	1	0.520482
ENSG00000116903.7	0.3804	0.830466	0.348792
ENSG00000116906.11	0.6328	1	0.570824
ENSG00000116918.13	0.3665	0.911382	0.3406
ENSG00000116922.14	0.0042	0.00721826	0.00385614
ENSG00000116954.7	0.3775	0.931655	0.348324
ENSG00000116957.12	0.7694	1	0.674932
ENSG00000116962.14	0.4459	1	0.406594
ENSG00000116977.18	0.0757	0.120515	0.0761762
ENSG00000020129.15	0.9029	1	0.733699
ENSG00000116983.12	0	1.83e-10	4.06e-10
ENSG00000116984.12	0.2737	0.626795	0.26533
ENSG00000116985.10	0.8235	1	0.723435
ENSG00000116990.10	0.2233	0.571232	0.219819
ENSG00000116991.10	0.4935	1	0.426689
ENSG00000117000.8	0.3695	1	0.354154
ENSG00000117009.11	0.2267	0.452896	0.220781
ENSG00000117010.15	0.0957	0.174922	0.0893896
ENSG00000117016.9	0.3623	0.957494	0.355416
ENSG00000117020.16	0.0731	0.144266	0.0786066
ENSG00000020633.18	0.6176	1	0.541215
ENSG00000117036.11	0.778	1	0.655414
ENSG00000117054.13	0.3383	1	0.345752
ENSG00000117090.14	0.2469	0.549117	0.244347
ENSG00000117091.9	0.9013	1	0.771606
ENSG00000117115.12	0	4.46e-36	1.06e-34
ENSG00000117118.9	0.7172	1	0.634685
ENSG00000117133.10	0.4746	1	0.432296
ENSG00000117139.16	0.5144	1	0.490398
ENSG00000117143.13	0.0851	0.151421	0.0870512
ENSG00000117151.12	0.2454	0.632231	0.247926
ENSG00000023572.8	0.9478	1	0.786372
ENSG00000117153.15	0.043	0.0664228	0.0405658
ENSG00000117155.16	0.3699	1	0.348983
ENSG00000117174.10	0.6504	1	0.567884
ENSG00000117222.13	0.7576	1	0.659551
ENSG00000117226.11	0	9.58e-11	2.52e-10
ENSG00000117228.9	0.4984	1	0.463361
ENSG00000117242.7	0.4651	1	0.437795
ENSG00000117262.18	0.4083	0.945424	0.370161
ENSG00000117266.15	0.958	1	0.812204
ENSG00000117280.12	0	0.000110969	0.000103049
ENSG00000000938.12	0.3421	1	0.324042
ENSG00000023902.13	0.7567	1	0.626498
ENSG00000117281.15	0.1932	0.383279	0.207697
ENSG00000117298.14	0.2241	0.603644	0.225253
ENSG00000117305.14	0.3575	0.873878	0.347217
ENSG00000117308.14	0.8307	1	0.713667
ENSG00000117318.8	0.5083	1	0.479286
ENSG00000117322.16	0.4177	1	0.380836
ENSG00000117335.18	0.3739	1	0.353167
ENSG00000117360.12	0.4042	1	0.381244
ENSG00000117362.12	0.5233	1	0.464982
ENSG00000117385.15	0.7794	1	0.64362
ENSG00000023909.9	0.0428	0.0859631	0.0403128
ENSG00000117394.19	0.2672	0.715708	0.26025
ENSG00000117395.10	0.2031	0.477307	0.195827
ENSG00000117399.13	0.2566	0.54794	0.246076
ENSG00000117408.10	0.4566	1	0.42875
ENSG00000117410.13	0.8695	1	0.735606
ENSG00000117411.16	0.138	0.249288	0.13602
ENSG00000117419.14	0.5732	1	0.498433
ENSG00000117425.13	0.4019	1	0.377392
ENSG00000117448.13	0.1025	0.197314	0.0993794
ENSG00000117450.13	0.0795	0.13988	0.0807741
ENSG00000024526.16	0.0595	0.105994	0.0592624
ENSG00000117461.14	0.205	0.508472	0.205076
ENSG00000117475.13	0	3e-05	2.62e-05
ENSG00000117479.12	0.2718	0.663104	0.265572
ENSG00000117480.15	0.0029	0.00410721	0.00372013
ENSG00000117481.10	0	1.98e-06	2.69e-06
ENSG00000117500.12	0.2951	0.855586	0.290077
ENSG00000117505.12	0.222	0.557293	0.212596
ENSG00000117519.15	0.5722	1	0.532481
ENSG00000117523.15	0.3832	1	0.347709
ENSG00000117525.13	0.0651	0.0939478	0.064515
ENSG00000025800.13	0.5338	1	0.497624
ENSG00000117528.11	0.6851	1	0.610197
ENSG00000117533.14	0.5167	1	0.464554
ENSG00000117543.19	0.2836	0.743659	0.275646
ENSG00000117560.7	0.383	1	0.371382
ENSG00000117569.18	0.0022	0.00284484	0.00186021
ENSG00000117586.10	0.1883	0.454694	0.195831
ENSG00000117592.8	0.0116	0.0190486	0.00966601
ENSG00000117593.9	0.6443	1	0.576832
ENSG00000117595.10	0	3.78e-09	9.37e-09
ENSG00000117597.17	0.0077	0.0119188	0.00768212
ENSG00000026751.16	0.383	0.961506	0.371572
ENSG00000117601.13	0.0806	0.287048	0.0804915
ENSG00000117602.11	0.6742	1	0.594153
ENSG00000117614.9	0.6294	1	0.565507
ENSG00000117616.17	0.2209	0.4441	0.213148
ENSG00000117620.12	0.9894	1	0.844385
ENSG00000117625.13	0.5361	1	0.504378
ENSG00000117632.20	0.735	1	0.638028
ENSG00000117640.17	0.6507	1	0.558216
ENSG00000117643.14	0.6724	1	0.617274
ENSG00000117650.12	0.6287	1	0.572085
ENSG00000027869.11	0.7238	1	0.625895
ENSG00000117676.13	0.4006	1	0.409201
ENSG00000117682.16	0.2522	0.702898	0.248625
ENSG00000117691.9	0.62	1	0.565947
ENSG00000117697.14	0.6031	1	0.536416
ENSG00000117713.17	0.4791	1	0.459611
ENSG00000117724.12	0.8955	1	0.764786
ENSG00000117748.9	0	1.56e-09	1.46e-09
ENSG00000117751.17	0.7811	1	0.655295
ENSG00000117758.13	0.4713	1	0.455117
ENSG00000117791.15	0.0009	0.000750159	0.000657418
ENSG00000028137.16	0.5301	1	0.489088
ENSG00000117834.12	0.0305	0.0601497	0.0270101
ENSG00000117859.18	0.3708	1	0.357658
ENSG00000117862.11	0.2995	1	0.293853
ENSG00000118193.11	0.2206	0.597082	0.225449
ENSG00000118194.18	0.4458	1	0.425104
ENSG00000118197.13	0.0566	0.111419	0.0545888
ENSG00000118200.14	0.0294	0.0566124	0.0288329
ENSG00000118217.5	0.1442	0.331275	0.149877
ENSG00000118292.8	0.558	1	0.49234
ENSG00000118454.12	0.7939	1	0.702093
ENSG00000031698.12	0.6573	1	0.580203
ENSG00000118473.21	0	7.65e-10	1.87e-09
ENSG00000118655.4	0.4848	1	0.456681
ENSG00000118873.15	0.2348	0.72117	0.243788
ENSG00000119280.16	0.1476	0.288092	0.149879
ENSG00000119285.10	0.1195	0.187934	0.120122
ENSG00000119535.17	0.4438	1	0.413552
ENSG00000120333.4	0.5738	1	0.513479
ENSG00000120334.15	0.7325	1	0.614133
ENSG00000120370.12	0.2303	0.665304	0.23491
ENSG00000120656.11	0.6206	1	0.558142
ENSG00000035687.9	0.0242	0.0392171	0.0233613
ENSG00000120942.13	0.8926	1	0.763548
ENSG00000120948.15	0.6053	1	0.499432
ENSG00000120949.14	0.7585	1	0.659876
ENSG00000121310.16	0.0064	0.0119591	0.00612856
ENSG00000121454.5	0.2267	0.568567	0.224611
ENSG00000121481.10	0.965	1	0.833624
ENSG00000121486.11	0.9599	1	0.805667
ENSG00000121644.18	0.9614	1	0.83982
ENSG00000121753.12	0.0334	0.0645522	0.0339717
ENSG00000121764.11	0.2155	0.428026	0.214236
ENSG00000036549.12	0.6549	1	0.579091
ENSG00000121766.14	0.6311	1	0.563888
ENSG00000121769.7	0.2525	0.637568	0.258335
ENSG00000121774.17	0.74	1	0.643978
ENSG00000121775.17	0.2394	0.902753	0.238588
ENSG00000121851.12	0.1329	0.305271	0.132595
ENSG00000121931.15	0.0063	0.00780069	0.00529829
ENSG00000121933.17	0.0003	0.000584442	0.000529828
ENSG00000121940.15	0.1582	0.418591	0.164028
ENSG00000121957.12	0.4088	1	0.385821
ENSG00000122176.10	0.5439	1	0.488801
ENSG00000000971.15	0.5741	1	0.520952
ENSG00000037637.10	0.2308	0.569476	0.224241
ENSG00000122188.12	0.0975	0.248918	0.103215
ENSG00000122218.14	0.5539	1	0.499586
ENSG00000122223.12	0.594	1	0.533128
ENSG00000122224.17	0.1606	0.311479	0.16718
ENSG00000122406.12	0.1323	0.44643	0.127792
ENSG00000122417.15	0.0446	0.0878382	0.0432063
ENSG00000122432.16	0.339	0.981825	0.336221
ENSG00000122435.9	0.4303	1	0.402081
ENSG00000122477.12	0.0569	0.173679	0.0609036
ENSG00000122481.16	0.0057	0.00486931	0.00394132
ENSG00000040487.12	0.0193	0.0318663	0.0190791
ENSG00000122482.20	0.4406	1	0.403046
ENSG00000122483.17	0.0384	0.0633423	0.0354508
ENSG00000122484.8	0.3403	1	0.323809
ENSG00000122497.13	0.3893	0.682644	0.351723
ENSG00000123080.10	0.7657	1	0.64604
ENSG00000123091.4	0.844	1	0.70513
ENSG00000123472.12	0.7296	1	0.642801
ENSG00000123473.15	0.4854	1	0.466977
ENSG00000123684.12	0.1161	0.241844	0.114975
ENSG00000123685.8	0.0182	0.0301237	0.0189273
ENSG00000041988.15	0.0118	0.0185923	0.011451
ENSG00000123689.5	0.2861	0.71226	0.288484
ENSG00000123836.14	0.649	1	0.581375
ENSG00000123838.10	0	1.75e-38	8.06e-37
ENSG00000125459.14	0.139	0.411672	0.13821
ENSG00000125462.16	0.9919	1	0.869016
ENSG00000125703.14	0.2631	0.568283	0.259719
ENSG00000125944.18	0.0207	0.0418251	0.0217078
ENSG00000125945.14	0.0655	0.135745	0.0700458
ENSG00000126067.11	0.7194	1	0.602251
ENSG00000126070.19	0.6861	1	0.577814
ENSG00000043514.15	0.1006	0.204268	0.0989322
ENSG00000126088.12	0.1686	0.563592	0.1684
ENSG00000126091.19	0.4456	1	0.427866
ENSG00000126106.13	0.4201	1	0.393643
ENSG00000126107.14	0.8201	1	0.684778
ENSG00000126698.10	0.0297	0.0395001	0.0268459
ENSG00000126705.13	0.3731	1	0.360902
ENSG00000126709.14	0.8949	1	0.703643
ENSG00000127054.18	0.2281	0.7367	0.220504
ENSG00000127124.13	0.1693	0.326428	0.170352
ENSG00000127125.8	0.1153	0.317572	0.11477
ENSG00000047410.13	0.261	0.724892	0.260947
ENSG00000127423.10	0.0617	0.113519	0.0608587
ENSG00000127463.13	0.7427	1	0.629746
ENSG00000127481.14	0.9874	1	0.87688
ENSG00000127483.17	0.4317	1	0.402287
ENSG00000127603.23	0.1832	0.411817	0.187365
ENSG00000130695.13	0.0948	0.251095	0.0934508
ENSG00000130764.9	0.0018	0.00273219	0.00224264
ENSG00000130766.4	0.2717	0.87083	0.276394
ENSG00000130768.14	0.0869	0.205034	0.086635
ENSG00000130770.17	0.0872	0.175514	0.0858039
ENSG00000048707.13	0.9921	1	0.878632
ENSG00000130772.13	0.0025	0.00454749	0.00266886
ENSG00000130775.15	0.0432	0.114347	0.0431906
ENSG00000130939.18	0.9318	1	0.783623
ENSG00000130940.14	0.7303	1	0.647876
ENSG00000131236.16	0.6306	1	0.560019
ENSG00000131238.16	0	1.16e-07	2.02e-07
ENSG00000131584.18	0.1898	0.561617	0.185637
ENSG00000131591.17	0.9074	1	0.767405
ENSG00000131697.17	0.1867	0.369526	0.183628
ENSG00000131778.17	0.0035	0.003909	0.00323465
ENSG00000049089.13	0.7939	1	0.684303
ENSG00000131779.10	0.7926	1	0.677806
ENSG00000131781.12	0.93	1	0.809915
ENSG00000131788.15	0.2902	0.821632	0.284528
ENSG00000131791.7	0.0725	0.128626	0.0689931
ENSG00000132122.11	0.0876	0.180116	0.0840204
ENSG00000132128.16	0.2908	0.613127	0.295704
ENSG00000132185.16	0.3084	1	0.308021
ENSG00000132196.13	0.3914	1	0.375011
ENSG00000132485.12	0.9623	1	0.822498
ENSG00000132676.15	0.6727	1	0.593546
ENSG00000049239.12	0.0223	0.0328871	0.0237112
ENSG00000132680.10	0.1494	0.499008	0.153364
ENSG00000132688.10	0.8697	1	0.734775
ENSG00000132693.12	0.8922	1	0.746975
ENSG00000132694.18	0.1788	0.43369	0.178312
ENSG00000132704.15	0.3324	0.922726	0.307312
ENSG00000132716.18	0.4974	1	0.458867
ENSG00000132718.8	0.2725	0.924676	0.258227
ENSG00000132763.14	0.1468	0.266084	0.146331
ENSG00000132768.13	0.8175	1	0.693134
ENSG00000132773.11	0.0589	0.134141	0.0582696
ENSG00000049245.12	0.2946	0.776	0.285037
ENSG00000132780.16	0.1052	0.222273	0.107238
ENSG00000132781.17	0.3931	1	0.377247
ENSG00000132849.19	0.1103	0.18542	0.101653
ENSG00000132879.13	0	1.05e-05	1.05e-05
ENSG00000132881.11	0.0729	0.131331	0.0737539
ENSG00000132906.17	0.0432	0.0821716	0.0468237
ENSG00000133048.12	0	1.04e-06	1.23e-06
ENSG00000133055.8	0.0001	1.61e-05	1.43e-05
ENSG00000133056.13	0.2593	0.519451	0.239217
ENSG00000133059.16	0.5497	1	0.516561
ENSG00000049246.14	0.0457	0.0791406	0.0458727
ENSG00000133063.15	0.0004	0.000750486	0.000616883
ENSG00000133065.10	0.5382	1	0.500498
ENSG00000133067.17	0.5422	1	0.493347
ENSG00000133069.14	0.5484	1	0.505602
ENSG00000133216.16	0.3761	0.97617	0.374219
ENSG00000133226.16	0.6306	1	0.57008
ENSG00000134183.11	0.5763	1	0.529474
ENSG00000134184.12	0	9.53e-09	8.87e-09
ENSG00000134186.11	0.8895	1	0.772028
ENSG00000134198.9	0.2857	0.828029	0.286878
ENSG00000001460.17	0.0938	0.179157	0.0956707
ENSG00000049247.13	0	1.02e-23	5.64e-22
ENSG00000134201.10	0	3.15e-10	6.52e-10
ENSG00000134202.10	0	3.85e-38	1.43e-37
ENSG00000134215.15	0.2609	0.595438	0.247333
ENSG00000134222.16	0.084	0.152984	0.0891574
ENSG00000134242.15	0.4205	1	0.403846
ENSG00000134243.11	0.7286	1	0.616778
ENSG00000134245.17	0.952	1	0.802252
ENSG00000134247.9	0.7625	1	0.666221
ENSG00000134248.13	0.0124	0.0169708	0.0133124
ENSG00000134250.17	0.3921	1	0.36157
ENSG00000049249.8	0.7478	1	0.651307
ENSG00000134255.13	0.213	0.509391	0.213135
ENSG00000134256.12	0.0003	0.000516152	0.000331996
ENSG00000134262.12	0.0143	0.0211443	0.0142474
ENSG00000134369.15	0	3.75e-05	2.89e-05
ENSG00000134371.9	0.7028	1	0.577271
ENSG00000134375.10	0.4223	1	0.383713
ENSG00000134644.15	0.1151	0.213355	0.112498
ENSG00000134668.12	0.3399	0.955225	0.323344
ENSG00000134684.10	0.1062	0.297873	0.109495
ENSG00000134686.16	0.02	0.0253955	0.016931
ENSG00000052723.11	0.0273	0.0657637	0.0293812
ENSG00000134690.10	0.6986	1	0.578043
ENSG00000134697.12	0.852	1	0.723783
ENSG00000134698.10	0.9798	1	0.807314
ENSG00000134709.10	0.132	0.281323	0.131013
ENSG00000134717.17	0.5115	1	0.476164
ENSG00000134744.13	0.2808	1	0.265027
ENSG00000134748.12	0.9864	1	0.853949
ENSG00000135749.18	0.0332	0.0672425	0.0350281
ENSG00000135763.9	0.0712	0.127922	0.0711739
ENSG00000135766.8	0.7273	1	0.632456
ENSG00000053371.12	0.3	0.882878	0.294836
ENSG00000135775.13	0.5147	1	0.481215
ENSG00000135776.4	0.2604	0.538114	0.260749
ENSG00000135778.11	0	5.14e-06	4.15e-06
ENSG00000135801.9	0.2443	0.571566	0.241804
ENSG00000135821.16	0.1125	0.20163	0.111135
ENSG00000135823.13	0.6078	1	0.53279
ENSG00000135828.11	0.0383	0.052917	0.0345644
ENSG00000135829.16	0.6095	1	0.544246
ENSG00000135835.10	0.292	0.747501	0.29206
ENSG00000135837.15	0.3295	0.985617	0.317246
ENSG00000053372.4	0.0255	0.0483075	0.0272489
ENSG00000135838.13	0.1221	0.315756	0.121955
ENSG00000135842.16	0.6525	1	0.548796
ENSG00000135845.9	0	4.11e-07	3.54e-07
ENSG00000135862.5	0.0017	0.00194482	0.00124952
ENSG00000135870.11	0.9116	1	0.750859
ENSG00000136628.17	0.0682	0.154185	0.0673505
ENSG00000136630.12	0.9166	1	0.796648
ENSG00000136631.12	0.6108	1	0.541333
ENSG00000136634.5	0.0758	0.152906	0.0751308
ENSG00000136636.12	0.4712	1	0.42817
ENSG00000054116.11	0.3114	1	0.29883
ENSG00000136643.11	0.3248	0.830175	0.308999
ENSG00000137936.16	0.2644	0.732714	0.253411
ENSG00000137942.16	0.0005	0.00119237	0.0007357
ENSG00000137944.16	0.0392	0.0836634	0.040606
ENSG00000137947.11	0.3311	1	0.310696
ENSG00000137955.15	0.8789	1	0.722979
ENSG00000137959.15	0.5196	1	0.477209
ENSG00000137962.12	0.6532	1	0.594683
ENSG00000137965.10	0.1232	0.321332	0.126071
ENSG00000137970.7	0.1039	0.229815	0.10923
ENSG00000054118.13	0.1334	0.412173	0.140445
ENSG00000137992.14	0.2887	1	0.28418
ENSG00000137996.12	0.0008	0.00189596	0.00114831
ENSG00000142583.17	0.1114	0.196209	0.117334
ENSG00000142599.17	0.0199	0.0311978	0.0200774
ENSG00000142606.15	0.0002	0.000314288	0.000265206
ENSG00000142615.7	0.3898	0.998496	0.3722
ENSG00000142621.19	0.1416	0.258581	0.145719
ENSG00000142632.16	0	2.78e-13	9.81e-13
ENSG00000142634.12	0.0399	0.060792	0.0423648
ENSG00000142655.12	0.036	0.0466204	0.0346568
ENSG00000054267.20	0.0556	0.0963745	0.057218
ENSG00000142657.20	0.0544	0.089197	0.051753
ENSG00000142669.13	0.0737	0.17916	0.0730899
ENSG00000142675.17	0.6649	1	0.591798
ENSG00000142676.12	0.9086	1	0.776978
ENSG00000142684.7	0.012	0.0246235	0.0114498
ENSG00000142686.7	0.0707	0.219321	0.0663074
ENSG00000142687.17	0.2829	1	0.272242
ENSG00000142694.6	0.0516	0.1325	0.0526628
ENSG00000142733.14	0.5051	1	0.456997
ENSG00000142751.14	0.9615	1	0.809275
ENSG00000054277.12	0.1304	0.236273	0.124277
ENSG00000142765.17	0.0503	0.0963082	0.0488967
ENSG00000142784.15	0.8599	1	0.723302
ENSG00000142789.19	0.2964	0.836279	0.283827
ENSG00000142794.18	0	7.19e-38	6.94e-36
ENSG00000142798.17	0.7953	1	0.670605
ENSG00000142856.16	0.6342	1	0.559592
ENSG00000142864.14	0.0605	0.106624	0.0641834
ENSG00000142867.12	0.723	1	0.622885
ENSG00000142871.15	0.9584	1	0.819678
ENSG00000142875.19	0.5363	1	0.482325
ENSG00000054282.15	0.0011	0.00164398	0.00131935
ENSG00000142892.14	0.469	1	0.45062
ENSG00000142910.15	0.9533	1	0.817797
ENSG00000142920.16	0.7894	1	0.675383
ENSG00000142937.11	0.7305	1	0.636204
ENSG00000142945.12	0.8207	1	0.709166
ENSG00000142949.16	0.0613	0.102501	0.0597593
ENSG00000142961.14	0.0015	0.00143099	0.00135497
ENSG00000143013.12	0.552	1	0.499247
ENSG00000143033.17	0.3379	1	0.329453
ENSG00000143067.4	0.1162	0.224085	0.116652
ENSG00000001461.16	0.9512	1	0.811134
ENSG00000054392.12	0.0775	0.140144	0.0784314
ENSG00000143079.14	0.1253	0.190938	0.12622
ENSG00000143093.14	0.4438	1	0.407201
ENSG00000143106.12	0.875	1	0.754473
ENSG00000143110.11	0.0087	0.0122586	0.00829552
ENSG00000143119.12	0.2007	0.574953	0.20346
ENSG00000143126.7	0.0143	0.0239292	0.0138615
ENSG00000143127.12	0.6687	1	0.568688
ENSG00000143149.12	0.6843	1	0.622485
ENSG00000143153.12	0.5287	1	0.482812
ENSG00000143155.12	0.4769	1	0.438674
ENSG00000054523.17	0.2161	0.528714	0.210395
ENSG00000143156.13	0.6372	1	0.577251
ENSG00000143157.11	0.9854	1	0.868753
ENSG00000143158.10	0.1016	0.203014	0.0981369
ENSG00000143162.7	0.0687	0.108115	0.0657567
ENSG00000143164.15	0.7926	1	0.69205
ENSG00000143167.11	0.6383	1	0.578623
ENSG00000143178.12	0.0278	0.0490381	0.0284073
ENSG00000143179.12	0.2579	0.623182	0.259579
ENSG00000143183.16	0.0842	0.158436	0.0850676
ENSG00000143184.4	0	6.32e-08	6.88e-08
ENSG00000055070.16	0.8896	1	0.744975
ENSG00000143185.3	0	3.35e-08	3.03e-08
ENSG00000143190.21	0.0279	0.0465396	0.0278505
ENSG00000143198.12	0.0229	0.0379324	0.0220493
ENSG00000143207.19	0.6496	1	0.57535
ENSG00000143222.11	0.7686	1	0.66957
ENSG00000143224.17	0.4831	1	0.465358
ENSG00000143226.13	0.173	0.586748	0.167451
ENSG00000143228.12	0.3359	1	0.3124
ENSG00000143248.12	0.3778	1	0.351772
ENSG00000143252.14	0.7015	1	0.617537
ENSG00000057252.12	0	6.27e-10	2.3e-09
ENSG00000143256.4	0.3643	0.998953	0.352532
ENSG00000143257.11	0.4159	1	0.392996
ENSG00000143258.15	0.5155	1	0.488977
ENSG00000143294.14	0.6945	1	0.612218
ENSG00000143297.18	0	3.98e-10	6.93e-10
ENSG00000143303.11	0.364	0.973839	0.332605
ENSG00000143314.12	0.0691	0.12732	0.0683263
ENSG00000143315.6	0.0049	0.00782579	0.00505842
ENSG00000143318.12	0	1.25e-09	1.46e-09
ENSG00000143319.16	0.7049	1	0.612508
ENSG00000057757.9	0.8399	1	0.702841
ENSG00000143320.8	0.4178	1	0.37725
ENSG00000143321.18	0.3896	1	0.361095
ENSG00000143322.19	0.0001	1.05e-05	1.31e-05
ENSG00000143324.13	0.7108	1	0.609935
ENSG00000143333.6	0.3202	0.873566	0.314387
ENSG00000143337.18	0.214	0.67729	0.22389
ENSG00000143344.15	0.83	1	0.716791
ENSG00000143353.11	0.759	1	0.666838
ENSG00000143363.15	0.5056	1	0.474251
ENSG00000143365.16	0.3631	1	0.343942
ENSG00000058453.16	0.021	0.0344948	0.0255871
ENSG00000143367.15	0.5846	1	0.507761
ENSG00000143368.9	0.738	1	0.626239
ENSG00000143369.14	0.0113	0.0161009	0.00957325
ENSG00000143373.17	0.4219	1	0.403933
ENSG00000143374.14	0.6552	1	0.585965
ENSG00000143376.12	0.5564	1	0.503065
ENSG00000143379.12	0.9662	1	0.820801
ENSG00000143382.13	0.1183	0.219945	0.114679
ENSG00000143384.12	0.4868	1	0.450159
ENSG00000143387.12	0.0122	0.0148597	0.0124903
ENSG00000058668.14	0.1418	0.312282	0.13892
ENSG00000143390.17	0.8933	1	0.746737
ENSG00000143393.16	0.5788	1	0.520767
ENSG00000143398.19	0.2763	0.642825	0.28367
ENSG00000143401.14	0.385	1	0.369087
ENSG00000143409.15	0.2242	0.427972	0.208049
ENSG00000143412.9	0.5806	1	0.530595
ENSG00000143416.20	0.5617	1	0.496409
ENSG00000143418.19	0.8413	1	0.71026
ENSG00000143420.17	0.5321	1	0.485446
ENSG00000143434.15	0.325	0.948832	0.309916
ENSG00000058673.15	0.1454	0.388276	0.146646
ENSG00000143436.10	0.4229	1	0.406712
ENSG00000143437.20	0.4398	1	0.41322
ENSG00000143442.21	0.0001	0.000246934	0.00020982
ENSG00000143443.9	0.5641	1	0.516641
ENSG00000143450.15	0.1003	0.167378	0.10314
ENSG00000143452.15	0.0453	0.0637857	0.0419714
ENSG00000143457.10	0.2135	0.412066	0.213889
ENSG00000143458.11	0.2725	0.587216	0.25197
ENSG00000143466.9	0.0062	0.00928166	0.00589412
ENSG00000143476.17	0.0163	0.0291148	0.0153185
ENSG00000058799.13	0.1481	0.322701	0.151819
ENSG00000143479.15	0.0918	0.174303	0.0959164
ENSG00000143486.15	0.0816	0.136479	0.0754568
ENSG00000143493.12	0.3594	1	0.346603
ENSG00000143498.17	0.2029	0.463225	0.20324
ENSG00000143499.13	0.6852	1	0.596524
ENSG00000143502.14	0.046	0.0663355	0.0430978
ENSG00000143507.17	0.2802	0.752748	0.264155
ENSG00000143514.16	0.2368	0.794984	0.229474
ENSG00000143515.16	0.0835	0.162521	0.0792889
ENSG00000143520.6	0.3242	0.87662	0.30466
ENSG00000058804.11	0.593	1	0.527758
ENSG00000143536.7	0.0835	0.140878	0.0829073
ENSG00000143537.13	0.0276	0.0376656	0.0307489
ENSG00000143543.14	0.56	1	0.519538
ENSG00000143545.8	0.599	1	0.524931
ENSG00000143546.9	0.0127	0.0197227	0.0114806
ENSG00000143549.19	0.7329	1	0.619467
ENSG00000143553.10	0.1678	0.350669	0.164895
ENSG00000143554.13	0.2135	0.441948	0.213874
ENSG00000143569.18	0.1375	0.31697	0.137873
ENSG00000143570.17	0.3967	1	0.383177
ENSG00000004455.16	0.7682	1	0.665622
ENSG00000059588.9	0.3879	0.985728	0.357813
ENSG00000143575.14	0.541	1	0.496082
ENSG00000143578.15	0.5439	1	0.502385
ENSG00000143595.12	0.1305	0.303676	0.136989
ENSG00000143612.18	0.6742	1	0.604306
ENSG00000143614.8	0.2649	0.588344	0.251483
ENSG00000143621.16	0.766	1	0.656295
ENSG00000143622.10	0.0461	0.10952	0.0476106
ENSG00000143624.13	0.7089	1	0.59526
ENSG00000143627.17	0.3137	0.702671	0.304088
ENSG00000143630.9	0.0548	0.0757733	0.0528021
ENSG00000060642.10	0.0302	0.111915	0.029843
ENSG00000143631.10	0.1227	0.254391	0.124439
ENSG00000143632.14	0.3565	0.811082	0.341589
ENSG00000143633.12	0.8007	1	0.679045
ENSG00000143641.9	0.5975	1	0.52747
ENSG00000143643.12	0.0205	0.0282589	0.0195602
ENSG00000143653.9	0.6761	1	0.598766
ENSG00000143669.13	0.8714	1	0.732505
ENSG00000143674.10	0.1652	0.363401	0.160986
ENSG00000143702.15	0.3174	0.9642	0.306125
ENSG00000143740.14	0.0365	0.0816475	0.035244
ENSG00000060688.12	0.1932	0.464352	0.195878
ENSG00000143742.12	0.1756	0.382966	0.17551
ENSG00000143748.17	0.9822	1	0.847781
ENSG00000143751.9	0.93	1	0.780866
ENSG00000143753.12	0.076	0.148846	0.0740654
ENSG00000143756.11	0.5265	1	0.487822
ENSG00000143761.13	0.1865	0.64864	0.19492
ENSG00000143771.11	0.5254	1	0.474732
ENSG00000143772.9	0.4828	1	0.451385
ENSG00000143774.16	0.6255	1	0.531112
ENSG00000143776.18	0.0395	0.110005	0.0390411
ENSG00000064703.11	0.5199	1	0.475686
ENSG00000143786.7	0.0108	0.0197981	0.0104812
ENSG00000143793.12	0.3866	1	0.354269
ENSG00000143799.12	0.103	0.157077	0.101929
ENSG00000143801.16	0.1543	0.348589	0.15218
ENSG00000143811.16	0.0128	0.0201679	0.0134685
ENSG00000143815.14	0.5259	1	0.501911
ENSG00000143819.12	0.0313	0.0517098	0.0304368
ENSG00000143842.14	0.5249	1	0.500308
ENSG00000143845.14	0.7968	1	0.667506
ENSG00000143847.15	0	1.75e-05	1.64e-05
ENSG00000064886.13	0	1.47e-13	2.98e-13
ENSG00000143850.12	0.0667	0.0889589	0.0592386
ENSG00000143851.15	0.0734	0.116214	0.0727008
ENSG00000143858.11	0.1715	0.312382	0.173141
ENSG00000143862.7	0.166	0.313251	0.164339
ENSG00000146463.11	0.4651	1	0.422797
ENSG00000149527.17	0.0001	7.57e-05	7.28e-05
ENSG00000150337.13	0.2111	0.692709	0.216912
ENSG00000150681.9	0.3575	1	0.346404
ENSG00000151414.14	0.702	1	0.639204
ENSG00000065135.8	0.2254	0.476621	0.227165
ENSG00000152061.22	0.0825	0.193733	0.0800757
ENSG00000152078.9	0.0806	0.181224	0.0878256
ENSG00000152332.15	0.1325	0.244731	0.136825
ENSG00000152382.5	0.5236	1	0.485889
ENSG00000152760.9	0	1.95e-14	6.47e-14
ENSG00000152904.11	0.1132	0.275166	0.120911
ENSG00000153029.14	0.6796	1	0.603612
ENSG00000153187.16	0.298	0.692677	0.292077
ENSG00000153207.14	0.0648	0.0933861	0.0610005
ENSG00000153363.12	0.9149	1	0.772653
ENSG00000065183.15	0.7512	1	0.608821
ENSG00000153898.12	0.2825	0.645594	0.275257
ENSG00000153936.16	0.9261	1	0.789564
ENSG00000154027.18	0	6.61e-10	1.21e-09
ENSG00000154222.14	0.0356	0.160889	0.037161
ENSG00000154305.16	0.7909	1	0.669875
ENSG00000154309.8	0.0317	0.0516994	0.0291837
ENSG00000154358.19	0.8922	1	0.765622
ENSG00000154370.13	0.8004	1	0.672809
ENSG00000154380.17	0.2875	0.797323	0.28754
ENSG00000154429.10	0.0074	0.00866096	0.00579092
ENSG00000065243.18	0.013	0.0244199	0.0134858
ENSG00000154451.14	0.7713	1	0.659813
ENSG00000154511.11	0.1692	0.590334	0.17346
ENSG00000155363.18	0.248	0.598016	0.239742
ENSG00000155366.16	0.4302	1	0.420205
ENSG00000155380.11	0.7973	1	0.676991
ENSG00000156150.6	0.3555	0.77762	0.337227
ENSG00000156171.14	0.0961	0.210843	0.101515
ENSG00000156869.12	0.0085	0.011037	0.00707942
ENSG00000156875.13	0.6062	1	0.540711
ENSG00000156876.9	0.0119	0.025996	0.0114189
ENSG00000065526.10	0.0029	0.00651301	0.00384556
ENSG00000157064.10	0.6445	1	0.562592
ENSG00000157077.14	0.548	1	0.479704
ENSG00000157181.15	0.2577	0.929664	0.256518
ENSG00000157184.5	0.0572	0.128754	0.0605154
ENSG00000157191.19	0.1662	0.462135	0.16959
ENSG00000157193.14	0.0837	0.180974	0.0864958
ENSG00000157216.15	0.2746	0.645367	0.276205
ENSG00000157870.14	0.011	0.016952	0.0118939
ENSG00000157873.17	0.6866	1	0.596185
ENSG00000157881.13	0.4999	1	0.473195
ENSG00000065600.12	0.6887	1	0.61781
ENSG00000157911.9	0.0998	0.166783	0.0992138
ENSG00000157916.18	0.0812	0.13321	0.0795366
ENSG00000157933.9	0.8505	1	0.720284
ENSG00000157978.11	0	6.55e-05	4.96e-05
ENSG00000158006.13	0.766	1	0.661956
ENSG00000158022.6	0.3451	1	0.306014
ENSG00000158062.20	0.0445	0.0987556	0.0431868
ENSG00000158109.14	0.9355	1	0.807651
ENSG00000158156.7	0.1809	0.416871	0.169479
ENSG00000158161.15	0.0004	0.000380706	0.000288215
ENSG00000004487.15	0.063	0.116594	0.0592376
ENSG00000065978.17	0.8374	1	0.695181
ENSG00000158195.10	0.1463	0.390426	0.140749
ENSG00000158286.12	0.0024	0.00354458	0.00265361
ENSG00000158292.6	0.3304	1	0.330626
ENSG00000158473.6	0.6797	1	0.589704
ENSG00000158477.6	0.7618	1	0.639013
ENSG00000158481.12	0.0031	0.00541325	0.00304603
ENSG00000158615.8	0.6385	1	0.577867
ENSG00000158710.14	0.3773	0.991311	0.371878
ENSG00000158711.13	0.6285	1	0.57165
ENSG00000158714.10	0.1871	0.400654	0.180613
ENSG00000066027.11	0	6.97e-05	6.31e-05
ENSG00000158715.5	0.9097	1	0.769262
ENSG00000158716.8	0.7111	1	0.640348
ENSG00000158769.17	0.3118	0.778475	0.292569
ENSG00000158773.14	0.74	1	0.615675
ENSG00000158793.13	0.1724	0.41047	0.173946
ENSG00000158796.16	0.3238	0.96192	0.304325
ENSG00000158825.5	0.0002	0.000247739	0.000215455
ENSG00000158828.5	0.7249	1	0.64131
ENSG00000158850.14	0.5229	1	0.486331
ENSG00000158859.9	0.9564	1	0.817214
ENSG00000066056.13	0.0476	0.0763128	0.0449071
ENSG00000158864.12	0.4486	1	0.414768
ENSG00000158869.10	0.2828	1	0.27913
ENSG00000158874.11	0.0764	0.244564	0.0813193
ENSG00000158882.12	0.2961	1	0.294175
ENSG00000158887.15	0.4303	1	0.401675
ENSG00000158966.13	0.4977	1	0.454251
ENSG00000159023.18	0.67	1	0.580998
ENSG00000159164.9	0.7197	1	0.61913
ENSG00000159173.18	0.1592	0.327442	0.152472
ENSG00000159176.13	0.7356	1	0.642026
ENSG00000066135.12	0.4166	1	0.392978
ENSG00000159189.11	0.0488	0.0756297	0.0504459
ENSG00000159214.12	0	8.06e-12	2.72e-11
ENSG00000159339.13	0.1543	0.293163	0.157082
ENSG00000159346.12	0.7375	1	0.641775
ENSG00000159348.12	0.0122	0.0175883	0.0119816
ENSG00000159352.15	0.5525	1	0.488823
ENSG00000159363.17	0.5652	1	0.524605
ENSG00000159377.10	0.2936	0.74866	0.277057
ENSG00000159388.5	0.0153	0.0196512	0.014652
ENSG00000159423.16	0.1902	0.407123	0.19484
ENSG00000066136.19	0.6442	1	0.564329
ENSG00000159445.12	0.003	0.0054025	0.00404911
ENSG00000159479.16	0.3213	0.821052	0.31404
ENSG00000159588.14	0.0688	0.127717	0.0676012
ENSG00000159592.10	0.3086	0.872534	0.303953
ENSG00000159596.6	0.2019	0.502634	0.19181
ENSG00000159658.10	0.3293	0.974557	0.314414
ENSG00000160049.11	0.216	0.479736	0.210412
ENSG00000160050.14	0.7697	1	0.645064
ENSG00000160051.11	0.5849	1	0.525766
ENSG00000160055.19	0.431	1	0.402085
ENSG00000066279.16	0.0369	0.0749763	0.0360057
ENSG00000160058.18	0.792	1	0.652309
ENSG00000160072.19	0.2285	0.603625	0.212879
ENSG00000160075.11	0.7895	1	0.663898
ENSG00000160087.20	0.1745	0.482459	0.168363
ENSG00000160094.14	0.2844	0.769969	0.283055
ENSG00000160678.11	0	2.27e-07	2e-07
ENSG00000160679.12	0.515	1	0.47526
ENSG00000160685.13	0.8661	1	0.709715
ENSG00000160688.18	0.9703	1	0.832343
ENSG00000160691.18	0.0424	0.0577746	0.0425907
ENSG00000066294.14	0.7665	1	0.645137
ENSG00000160710.15	0.426	1	0.400974
ENSG00000160712.12	0.0008	0.0012181	0.00094496
ENSG00000160714.9	0.1188	0.22396	0.120488
ENSG00000160741.16	0.3238	0.842447	0.307668
ENSG00000160752.14	0.5664	1	0.505883
ENSG00000160753.15	0.355	0.898807	0.354605
ENSG00000160766.14	0.0286	0.0389042	0.0292492
ENSG00000160767.20	0.5515	1	0.510006
ENSG00000160781.15	0	5.81e-34	1.66e-32
ENSG00000160783.19	0.6262	1	0.555222
ENSG00000066322.12	0.1728	0.343197	0.169636
ENSG00000160785.13	0.5947	1	0.53832
ENSG00000160789.19	0.1452	0.312034	0.143667
ENSG00000160803.7	0.7374	1	0.629698
ENSG00000160818.16	0.2349	0.522898	0.225856
ENSG00000160856.20	0	1.3e-06	1.77e-06
ENSG00000162366.7	0	8.27e-10	2.14e-09
ENSG00000162367.11	0.0072	0.00936212	0.00717815
ENSG00000162368.13	0.1551	0.327904	0.144189
ENSG00000162373.12	0.5201	1	0.487916
ENSG00000162377.5	0.0957	0.177514	0.0959781
ENSG00000066557.5	0.0517	0.192581	0.049964
ENSG00000162378.12	0.3416	1	0.326549
ENSG00000162383.11	0.0038	0.00683615	0.00423997
ENSG00000162384.13	0.5557	1	0.514626
ENSG00000162385.10	0.1419	0.298108	0.145492
ENSG00000162390.17	0.2384	0.58635	0.229722
ENSG00000162396.5	0.1209	0.261697	0.119686
ENSG00000162402.13	0.1459	0.279008	0.14106
ENSG00000162407.8	0.0765	0.134819	0.0770191
ENSG00000162408.10	0.4534	1	0.43205
ENSG00000162413.16	0.1465	0.315717	0.147789
ENSG00000067208.14	0.0449	0.172182	0.0440358
ENSG00000162415.6	0.7366	1	0.630163
ENSG00000162419.12	0.2572	0.874725	0.255749
ENSG00000162430.16	0.9378	1	0.793514
ENSG00000162433.14	0.2895	0.776289	0.282264
ENSG00000162434.11	0.4645	1	0.446148
ENSG00000162437.14	0.0905	0.19417	0.0875603
ENSG00000162438.11	0.4148	1	0.382067
ENSG00000162441.11	0.8867	1	0.746325
ENSG00000162444.11	0.0088	0.0139486	0.00826333
ENSG00000162458.12	0.406	1	0.38573
ENSG00000006555.10	0.1659	0.416633	0.161506
ENSG00000067334.13	0.2745	0.863404	0.258476
ENSG00000162461.7	0	0.000122104	0.000126551
ENSG00000162482.4	0.7298	1	0.621805
ENSG00000162490.6	0.0568	0.0974772	0.0566378
ENSG00000162496.8	0.4575	1	0.429021
ENSG00000162510.5	0.1222	0.222598	0.127527
ENSG00000162511.7	0.6542	1	0.587259
ENSG00000162512.15	0.1418	0.279079	0.141819
ENSG00000162517.12	0.1885	0.350829	0.184551
ENSG00000162520.14	0.0196	0.0412283	0.0188355
ENSG00000162521.18	0.0364	0.0930879	0.0379256
ENSG00000067533.5	0.6448	1	0.565349
ENSG00000162522.10	0.0056	0.0137388	0.00540879
ENSG00000162526.6	0.8044	1	0.670967
ENSG00000162542.13	0.2756	0.721997	0.274627
ENSG00000162543.5	0.1558	0.34603	0.154922
ENSG00000162545.5	0.6725	1	0.589336
ENSG00000162551.13	0.0408	0.0811637	0.0422641
ENSG00000162552.14	0.001	0.0014888	0.00117954
ENSG00000162572.19	0.0597	0.126913	0.0553863
ENSG00000162576.16	0.1733	0.511922	0.166637
ENSG00000162585.16	0.1528	0.282137	0.14512
ENSG00000067606.15	0.0158	0.0203206	0.0146377
ENSG00000162591.15	0.661	1	0.588875
ENSG00000162599.15	0.2012	0.424597	0.199263
ENSG00000162600.11	0.4472	1	0.424062
ENSG00000162601.9	0.7383	1	0.637011
ENSG00000162604.12	0.6968	1	0.608392
ENSG00000162607.12	0.811	1	0.677937
ENSG00000162613.16	0.2427	0.681851	0.242441
ENSG00000162614.18	0.7525	1	0.633398
ENSG00000162616.8	0.5774	1	0.524102
ENSG00000162623.15	0.5008	1	0.474237
ENSG00000067704.9	0.5195	1	0.471326
ENSG00000162636.15	0.0305	0.0650222	0.0275308
ENSG00000162639.15	0.494	1	0.444398
ENSG00000162642.13	0.7864	1	0.679217
ENSG00000162645.12	0.6916	1	0.59794
ENSG00000162650.15	0.9856	1	0.863078
ENSG00000162654.8	0.7981	1	0.67496
ENSG00000162664.16	0.17	0.335523	0.163461
ENSG00000162676.11	0.7169	1	0.614959
ENSG00000162688.15	0.3204	1	0.316421
ENSG00000162692.10	0.9888	1	0.866803
ENSG00000069248.11	0.9504	1	0.821701
ENSG00000162694.13	0.5854	1	0.50966
ENSG00000162695.11	0.613	1	0.543851
ENSG00000162702.7	0.3792	1	0.366136
ENSG00000162704.15	0.0114	0.0190169	0.0105625
ENSG00000162706.12	0.5431	1	0.510556
ENSG00000162711.16	0.6369	1	0.57003
ENSG00000162714.12	0.273	0.646956	0.270063
ENSG00000162722.8	0.0017	0.00299665	0.00156172
ENSG00000162729.13	0.8494	1	0.723437
ENSG00000162733.16	0.3369	0.867506	0.322905
ENSG00000069275.12	0.858	1	0.727909
ENSG00000162734.12	0.4065	1	0.379947
ENSG00000162735.18	0.7927	1	0.680783
ENSG00000162736.15	0.0291	0.0462909	0.030476
ENSG00000162739.13	0.4548	1	0.404446
ENSG00000162745.10	0.0205	0.0354977	0.0212254
ENSG00000162746.14	0.316	1	0.315165
ENSG00000162747.9	0.4133	1	0.412224
ENSG00000162757.4	0.4548	1	0.407208
ENSG00000162769.12	0	2.8e-09	5.53e-09
ENSG00000162772.16	0.2778	0.7156	0.281849
ENSG00000069424.14	0.0378	0.0568971	0.0348155
ENSG00000162775.14	0.9249	1	0.790196
ENSG00000162777.16	0.3786	1	0.353759
ENSG00000162783.10	0.9074	1	0.79375
ENSG00000162813.17	0.9375	1	0.815287
ENSG00000162817.6	0.0412	0.0781495	0.0440075
ENSG00000162819.11	0.2583	0.736114	0.241962
ENSG00000162836.11	0.1818	0.41618	0.180435
ENSG00000162851.7	0.4491	1	0.436377
ENSG00000162852.13	0.8174	1	0.710205
ENSG00000069702.10	0.8631	1	0.7437
ENSG00000162873.14	0.9593	1	0.83004
ENSG00000162885.12	0	5.01e-06	7.96e-06
ENSG00000162888.4	0.0088	0.0113432	0.00757439
ENSG00000162889.10	0.8216	1	0.691645
ENSG00000162892.15	0.1964	0.396473	0.182209
ENSG00000162894.11	0.6022	1	0.531138
ENSG00000162896.5	0.399	1	0.380017
ENSG00000162909.17	0.4304	1	0.426152
ENSG00000162910.18	0.1015	0.293973	0.103184
ENSG00000162923.14	0.0231	0.0414746	0.0254665
ENSG00000069712.10	0.1183	0.322336	0.111921
ENSG00000162931.11	0.5703	1	0.527166
ENSG00000162946.20	0	9.67e-10	1.49e-09
ENSG00000163041.9	0.4702	1	0.422147
ENSG00000163050.16	0	2.27e-10	3.56e-10
ENSG00000163125.15	0.0736	0.16242	0.0723665
ENSG00000163131.10	0.5657	1	0.496379
ENSG00000163141.18	0.3353	0.709372	0.316032
ENSG00000163154.5	0.6289	1	0.56793
ENSG00000163155.11	0.0261	0.0471576	0.0254493
ENSG00000163156.11	0.8756	1	0.742091
ENSG00000070759.16	0.0029	0.00418969	0.00286482
ENSG00000163159.11	0.9759	1	0.833322
ENSG00000163191.5	0.6498	1	0.582798
ENSG00000163209.14	0.6795	1	0.575992
ENSG00000163220.10	0.0189	0.0348814	0.0185483
ENSG00000163221.8	0.0431	0.0783941	0.0414202
ENSG00000163344.5	0.3113	0.664529	0.293948
ENSG00000163346.16	0.7893	1	0.681521
ENSG00000163348.3	0.9959	1	0.882493
ENSG00000163349.21	0.2681	0.578841	0.253434
ENSG00000163354.14	0.7289	1	0.642616
ENSG00000012779.10	0.6587	1	0.584076
ENSG00000042286.14	0.2389	0.560646	0.244848
ENSG00000107833.10	0.3744	1	0.354509
ENSG00000107854.5	0.3089	1	0.296614
ENSG00000107862.4	0.6648	1	0.614503
ENSG00000107863.16	0.0506	0.0871237	0.0526915
ENSG00000107864.14	0.1139	0.255059	0.109795
ENSG00000107872.12	0.5942	1	0.51356
ENSG00000107874.10	0.6523	1	0.57541
ENSG00000107882.11	0.8558	1	0.703525
ENSG00000107890.16	0.0073	0.0135521	0.00724252
ENSG00000107897.18	0.2109	0.675144	0.210036
ENSG00000047056.14	0.0664	0.132021	0.0660837
ENSG00000107902.13	0	6.32e-06	7.09e-06
ENSG00000107929.14	0.5542	1	0.492865
ENSG00000107937.18	0.2826	0.907739	0.285217
ENSG00000107938.17	0.6961	1	0.621351
ENSG00000107949.16	0.998	1	0.902376
ENSG00000107951.12	0.1821	0.425403	0.17981
ENSG00000107954.10	0.0709	0.125008	0.0730282
ENSG00000107957.16	0.0296	0.0410093	0.0261025
ENSG00000107959.15	0.0009	0.00196176	0.00160615
ENSG00000107960.10	0.722	1	0.633444
ENSG00000048740.17	0.9569	1	0.836597
ENSG00000107968.9	0.7194	1	0.628919
ENSG00000108010.11	0.0379	0.075201	0.0400866
ENSG00000108021.19	0.8026	1	0.688774
ENSG00000108039.17	0.3612	1	0.331061
ENSG00000108055.9	0.7883	1	0.66423
ENSG00000108061.11	0.0299	0.0595891	0.0348131
ENSG00000108064.10	0.8006	1	0.667899
ENSG00000108091.10	0.3608	1	0.333299
ENSG00000108094.14	0.5847	1	0.513674
ENSG00000108100.17	0.2258	0.588364	0.214612
ENSG00000052749.13	0	2.9e-07	2.33e-07
ENSG00000108175.16	0.8741	1	0.746016
ENSG00000108179.13	0.3515	0.851399	0.351699
ENSG00000108187.15	0.1251	0.335457	0.125117
ENSG00000108219.14	0.2381	0.557324	0.232179
ENSG00000108239.8	0.6675	1	0.572388
ENSG00000119906.11	0.527	1	0.488741
ENSG00000119912.15	0.5316	1	0.475389
ENSG00000119915.4	0.2752	0.847849	0.266875
ENSG00000119917.13	0.9211	1	0.76725
ENSG00000119922.8	0.8434	1	0.706211
ENSG00000055950.16	0.6646	1	0.607367
ENSG00000119927.13	0.0541	0.0883666	0.0523818
ENSG00000119929.12	0.8798	1	0.744381
ENSG00000119943.10	0.62	1	0.541187
ENSG00000119950.20	0.3047	0.953251	0.290915
ENSG00000119953.12	0.8095	1	0.675586
ENSG00000119965.12	0.787	1	0.686031
ENSG00000119969.14	0.2657	1	0.261389
ENSG00000119977.20	0.081	0.197874	0.0834232
ENSG00000119979.15	0.3642	0.874592	0.3488
ENSG00000119986.6	0.9401	1	0.803567
ENSG00000057608.16	0.0624	0.0899104	0.0627629
ENSG00000120008.15	0.4164	1	0.3827
ENSG00000120029.12	0.2289	0.830791	0.23234
ENSG00000120049.18	0.3732	1	0.355619
ENSG00000120051.14	0.5761	1	0.54721
ENSG00000120053.10	0.1644	0.322268	0.158986
ENSG00000120055.7	0.3639	0.774248	0.333311
ENSG00000120539.14	0.0013	0.00265744	0.00127929
ENSG00000120586.4	0.1799	0.374946	0.1794
ENSG00000120594.16	0.5871	1	0.536717
ENSG00000120616.15	0.0726	0.16571	0.0715724
ENSG00000059573.8	0.0722	0.158893	0.0705384
ENSG00000122359.17	0.674	1	0.605955
ENSG00000122367.19	0.6067	1	0.52914
ENSG00000122376.11	0.2862	0.858443	0.285728
ENSG00000122378.13	0.0006	0.000521757	0.000571709
ENSG00000122852.14	0.6684	1	0.58153
ENSG00000122861.15	0.2952	0.729934	0.27508
ENSG00000122862.4	0.3727	1	0.354567
ENSG00000122873.11	0	2.77e-06	4.88e-06
ENSG00000122877.13	0.4032	1	0.360935
ENSG00000122882.10	0.2505	1	0.236146
ENSG00000059915.16	0.4772	1	0.447303
ENSG00000122884.12	0.6803	1	0.569837
ENSG00000122912.14	0.0999	0.335539	0.094319
ENSG00000122952.16	0.3467	1	0.342504
ENSG00000122958.14	0.4827	1	0.449866
ENSG00000123240.16	0.414	1	0.41059
ENSG00000127884.4	0.6853	1	0.602918
ENSG00000128805.14	0	7.61e-06	6.98e-06
ENSG00000128815.17	0.0009	0.00185383	0.00139339
ENSG00000130640.13	0.5018	1	0.476581
ENSG00000130649.9	0.9751	1	0.833578
ENSG00000060339.13	0.1274	0.460102	0.129631
ENSG00000132334.16	0.5883	1	0.537793
ENSG00000133678.13	0.3937	1	0.375062
ENSG00000134452.19	0.0813	0.123463	0.0818327
ENSG00000134453.15	0.4165	0.945541	0.395765
ENSG00000134460.15	0.1302	0.20334	0.130381
ENSG00000134461.15	0.0845	0.127006	0.0794678
ENSG00000134463.14	0.0087	0.0135112	0.00842361
ENSG00000134470.19	0.6184	1	0.539344
ENSG00000136738.14	0.5248	1	0.482216
ENSG00000136754.16	0.9186	1	0.784587
ENSG00000062650.17	0.9373	1	0.805163
ENSG00000136758.18	0.629	1	0.564388
ENSG00000136770.10	0.7755	1	0.660584
ENSG00000138107.11	0.4003	1	0.374511
ENSG00000138111.14	0.3101	0.683949	0.304643
ENSG00000138119.16	0.1767	0.370893	0.171273
ENSG00000138134.11	0.3378	0.815188	0.336295
ENSG00000138138.13	0.6974	1	0.604561
ENSG00000138160.5	0.7009	1	0.601221
ENSG00000138161.12	0.1135	0.220145	0.115072
ENSG00000138162.18	0.8782	1	0.742186
ENSG00000014919.12	0.418	1	0.389668
ENSG00000065154.11	0.2809	0.694219	0.271278
ENSG00000138166.5	0.7721	1	0.681969
ENSG00000138172.10	0.3707	0.9641	0.345011
ENSG00000138175.8	0.5556	1	0.512141
ENSG00000138180.15	0.1365	0.274983	0.138482
ENSG00000138182.14	0.169	0.456128	0.17348
ENSG00000138185.17	0.5441	1	0.494677
ENSG00000138190.16	0.7675	1	0.68451
ENSG00000138193.14	0.3942	1	0.364959
ENSG00000138207.12	0.1277	0.255646	0.130383
ENSG00000138279.15	0.3649	1	0.34057
ENSG00000065328.16	0.3532	0.765617	0.328534
ENSG00000138286.14	0.3837	1	0.349329
ENSG00000138303.17	0.3102	1	0.293826
ENSG00000138311.15	0.7253	1	0.647221
ENSG00000138316.10	0.4954	1	0.462519
ENSG00000138326.18	0.3848	1	0.364931
ENSG00000138346.14	0.0849	0.285689	0.0877365
ENSG00000148377.5	0.0564	0.105436	0.0527191
ENSG00000148426.12	0	8.42e-06	6.77e-06
ENSG00000148429.14	0.981	1	0.866911
ENSG00000148444.15	0.2605	0.881701	0.25305
ENSG00000065613.13	0.7735	1	0.661325
ENSG00000148450.12	0.0004	0.000471663	0.000396955
ENSG00000148459.15	0	1.33e-06	1.25e-06
ENSG00000148468.16	0.6425	1	0.546023
ENSG00000148481.13	0.0021	0.00323526	0.00201597
ENSG00000148484.17	0.1846	0.382455	0.18837
ENSG00000148488.15	0.4324	1	0.417852
ENSG00000148498.15	0.5728	1	0.52153
ENSG00000148516.21	0.7162	1	0.615862
ENSG00000148572.14	0.4925	1	0.446021
ENSG00000148600.14	0.3879	1	0.375546
ENSG00000065618.16	0	4.63e-06	5.84e-06
ENSG00000148606.12	0.0384	0.0566098	0.034389
ENSG00000148634.15	0.0959	0.213025	0.0976412
ENSG00000148655.14	0.0224	0.034809	0.022579
ENSG00000148660.20	0.6809	1	0.581085
ENSG00000148671.13	0.1969	0.515368	0.187981
ENSG00000148672.8	0.7608	1	0.642126
ENSG00000148677.6	0.028	0.0480755	0.025833
ENSG00000148688.13	0.6732	1	0.586119
ENSG00000148690.11	0.0035	0.00457097	0.00353249
ENSG00000148700.13	0.7025	1	0.57463
ENSG00000065621.14	0.9055	1	0.768616
ENSG00000148719.14	0.7068	1	0.598381
ENSG00000148730.6	0.1322	0.27376	0.133538
ENSG00000148737.15	0.6419	1	0.591621
ENSG00000148773.12	0.6933	1	0.599066
ENSG00000148795.5	0.0018	0.00343202	0.00245697
ENSG00000148803.11	0.8923	1	0.765369
ENSG00000148814.17	0	0.000175351	0.000194174
ENSG00000148824.18	0.0367	0.0698305	0.0367305
ENSG00000148826.8	0.0965	0.171796	0.0949954
ENSG00000148832.14	0.3026	0.802811	0.28208
ENSG00000065665.20	0.0955	0.193056	0.0930391
ENSG00000148834.12	0.0424	0.0764613	0.0415042
ENSG00000148835.10	0.5257	1	0.483722
ENSG00000148840.10	0.5924	1	0.521859
ENSG00000148841.15	0.1637	0.354798	0.163053
ENSG00000148842.17	0.7346	1	0.639183
ENSG00000148843.13	0.2581	0.554454	0.242814
ENSG00000148908.14	0.0064	0.00935524	0.00666086
ENSG00000150054.18	0.0182	0.0233056	0.0151374
ENSG00000150093.18	0.8489	1	0.724065
ENSG00000150165.13	0	8.46e-14	1.23e-13
ENSG00000065675.14	0.2137	0.442811	0.21866
ENSG00000150347.14	0.0044	0.00594963	0.00432702
ENSG00000150593.15	0.5926	1	0.534033
ENSG00000150760.12	0.3729	0.889173	0.358734
ENSG00000150867.13	0.8392	1	0.689781
ENSG00000151023.16	0.2997	0.837871	0.302916
ENSG00000151150.20	0	1.18e-06	1.4e-06
ENSG00000151151.5	0.0321	0.0614426	0.031642
ENSG00000151208.16	0	8.1e-05	7.27e-05
ENSG00000151240.16	0.0387	0.0730982	0.0375644
ENSG00000151461.19	0.1683	0.414509	0.174877
[truncated: 14,638 more rows]

## Sheet: Fig2abc
tissue	num_significant_GTEx	num_significant_MatrixEQTL	num_significant_TReC	num_significant_TReCASE
Adipose Subcutaneous	10336	10297	11596	13573
Adipose Visc. Omentum	8536	8104	10338	12742
Artery Aorta	8692	8355	10722	12434
Artery Coronary	4699	4461	6922	9590
Artery Tibial	10331	10259	11485	13122
Brain Caudate bas.gang.	5863	5549	8494	10212
Brain Cereb. Hemis.	7003	6685	9942	11460
Brain Cortex	6326	6036	8653	10374
Brain Frontal Cortex BA9	5322	4843	7994	9858
Brain Nucl.acc.bas.gang.	5836	5335	8087	10063
Breast Mammary Tissue	7726	7653	10060	12669
Cells Cultured fibroblasts	10344	10172	11836	12812
Colon Transverse	7869	7930	10817	13001
Esophagus Gastr. Junct.	7514	7365	9355	11444
Esophagus Mucosa	9948	9812	11332	13120
Esophagus Muscularis	9686	9643	11271	12951
Heart Atrial App.	7689	7456	9684	11651
Heart Left Ventr.	6892	6735	9026	10735
Lung	9608	9520	11383	13997
Muscle Skeletal	9126	8957	9890	11820
Nerve Tibial	12031	12071	13456	14901
Pancreas	6950	6772	8858	10384
Skin not Sun exp. Suprap.	10152	10191	11751	13708
Skin Sun exp. Lower leg	11124	11104	12237	14166
Stomach	6204	5966	8431	10668
Testis	13370	13097	15459	17774
Thyroid	12063	11909	13140	15051
Whole Blood	8747	8669	9926	11248

## Sheet: Fig2d
tissue	nsam	perc_additional_eGenes
Muscle_Skeletal	704	31.8393
Whole_Blood	670	29.8262
Skin_Sun_Exposed_Lower_leg	603	27.5939
Artery_Tibial	581	27.943
Adipose_Subcutaneous	579	31.6815
Thyroid	573	26.3689
Nerve_Tibial	532	23.3717
Skin_Not_Sun_Exposed_Suprapubic	514	34.5217
Lung	513	47.1067
Esophagus_Mucosa	495	33.7418
Cells_Cultured_fibroblasts	482	26.0874
Adipose_Visceral_Omentum	467	57.2498
Esophagus_Muscularis	463	34.3808
Breast_Mammary_Tissue	396	65.6019
Artery_Aorta	386	48.9344
Heart_Left_Ventricle	385	59.2527
Heart_Atrial_Appendage	371	56.2325
Colon_Transverse	366	64.0788
Esophagus_Gastroesophageal_Junction	329	55.3757
Stomach	323	78.7415
Testis	321	35.627
Pancreas	303	53.3343
Artery_Coronary	212	114.683
Brain_Cortex	205	71.8827
Brain_Nucleus_accumbens_basal_ganglia	202	88.4587
Brain_Caudate_basal_ganglia	194	84.3021
Brain_Cerebellar_Hemisphere	175	71.314
Brain_Frontal_Cortex_BA9	175	103.451

## Sheet: Fig2e
tissue	nsam	perc_significant_genes	perc_significant_TReCASE	perc_significant_MatrixEQTL
Muscle_Skeletal	704	66.7185	24.8128	0.873689
Whole_Blood	670	66.8007	23.7065	0.951051
Skin_Sun_Exposed_Lower_leg	603	67.8273	22.2315	0.77212
Artery_Tibial	581	68.5572	22.451	0.781426
Adipose_Subcutaneous	579	66.7636	24.7315	0.885341
Thyroid	573	69.1069	21.4417	0.726725
Nerve_Tibial	532	69.9292	19.5661	0.767297
Skin_Not_Sun_Exposed_Suprapubic	514	65.2111	26.2394	0.775974
Lung	513	64.5385	32.567	0.801519
Esophagus_Mucosa	495	65.3233	25.8856	0.878115
Cells_Cultured_fibroblasts	482	69.6471	21.445	0.952088
Adipose_Visceral_Omentum	467	62.1613	36.8747	0.735636
Esophagus_Muscularis	463	64.9439	26.0833	0.67017
Breast_Mammary_Tissue	396	59.1248	40.126	0.847458
Artery_Aorta	386	62.9391	33.3201	0.690695
Heart_Left_Ventricle	385	58.7036	37.7678	0.89359
Heart_Atrial_Appendage	371	59.3806	36.4635	0.735356
Colon_Transverse	366	61.0635	39.8355	1.28283
Esophagus_Gastroesophageal_Junction	329	56.8488	36.0948	0.706897
Stomach	323	52.7285	44.9354	1.57668
Testis	321	60.2887	27.2732	1.36283
Pancreas	303	54.3445	35.4494	1.02176
Artery_Coronary	212	47.2837	53.7647	0.740588
Brain_Cortex	205	49.9314	42.4604	1.09942
Brain_Nucleus_accumbens_basal_ganglia	202	47.8588	47.5237	1.10384
Brain_Caudate_basal_ganglia	194	48.9951	46.3264	1.07848
Brain_Cerebellar_Hemisphere	175	53.9735	42.1441	0.884804
Brain_Frontal_Cortex_BA9	175	47.6589	51.3978	1.11821

## Sheet: Fig2f
n	MatrixEQTL	TReC	TReCASE
35	0	224	454
70	266	481	1119
140	1498	1865	3583
280	4501	5038	7447

## Sheet: Fig3a_torus_mEQTL_vs_TReCASE_ti
region	estL	estTA	estT	seL	seTA	seT	sigL	sigTA	sigT
Intercept	-11.667	-11.468	-11.597	0.00306122	0.00306122	0.00306122	TRUE	TRUE	TRUE
enhancer.1	0.945	0.769	0.943	0.0714286	0.0681122	0.0709184	TRUE	TRUE	TRUE
promoter.1	1.977	1.794	1.994	0.0265306	0.0267857	0.0265306	TRUE	TRUE	TRUE
open_chromatin_region.1	0.591	0.515	0.638	0.0502551	0.0464286	0.0494898	TRUE	TRUE	TRUE
promoter_flanking_region.1	0.928	0.746	0.952	0.0329082	0.0318878	0.032398	TRUE	TRUE	TRUE
CTCF_binding_site.1	-0.356	-0.243	-0.35	0.0609694	0.0530612	0.0596939	TRUE	TRUE	TRUE
TF_binding_site.1	0.377	0.35	0.469	0.0987245	0.0885204	0.0951531	TRUE	TRUE	TRUE
3_prime_UTR_variant.1	1.629	1.596	1.592	0.0505102	0.0456633	0.0497449	TRUE	TRUE	TRUE
5_prime_UTR_variant.1	1.763	1.603	1.713	0.042602	0.0436224	0.0420918	TRUE	TRUE	TRUE
frameshift_variant.1	2.443	2.043	2.302	0.347194	0.379337	0.36148	TRUE	TRUE	TRUE
intron_variant.1	0.376	0.346	0.352	0.0117347	0.0107143	0.0114796	TRUE	TRUE	TRUE
missense_variant.1	1.592	1.468	1.527	0.0767857	0.0729592	0.0765306	TRUE	TRUE	TRUE
non_coding_transcript_exon_variant.1	1.77	1.676	1.73	0.0336735	0.0318878	0.0334184	TRUE	TRUE	TRUE
splice_acceptor_variant.1	3.579	3.343	3.515	0.283673	0.298469	0.290051	TRUE	TRUE	TRUE
splice_donor_variant.1	3.186	2.807	3.042	0.190306	0.213776	0.194898	TRUE	TRUE	TRUE
splice_region_variant.1	2.327	2.125	2.27	0.0966837	0.097449	0.0959184	TRUE	TRUE	TRUE
stop_gained.1	2.671	2.277	2.551	0.423214	0.454592	0.439286	TRUE	TRUE	TRUE
synonymous_variant.1	1.47	1.494	1.453	0.0821429	0.0737245	0.0806122	TRUE	TRUE	TRUE

## Sheet: Fig3bc
	only_MatrixEQTL_LCI	only_MatrixEQTL_est	only_MatrixEQTL_UCI	only_TReCASE_LCI	only_TReCASE_est	only_TReCASE_UCI	bothsig_sameSNP_LCL	bothsig_sameSNP_est	bothsig_sameSNP_UCI	bothsig_difSNP_MatrixEQTL_LCL	bothsig_difSNP_MatrixEQTL_est	bothsig_difSNP_MatrixEQTL_UCI	bothsig_difSNP_TReCASE_LCL	bothsig_difSNP_TReCASE_est	bothsig_difSNP_TReCASE_UCI
enhancer_d	0.466189	0.740732	1.01528	0.685207	0.731892	0.778576	0.526615	0.574956	0.623296	0.505424	0.557491	0.609558	0.446164	0.499711	0.553257
promoter_d	1.90445	2.0439	2.18335	1.76602	1.79311	1.8202	2.87166	2.8883	2.90494	2.35207	2.37365	2.39523	2.16991	2.1932	2.21648
open_chromatin_region_d	-0.0335665	0.175409	0.384385	0.267774	0.300941	0.334108	0.183597	0.216736	0.249875	0.156804	0.192622	0.228441	0.15127	0.187182	0.223094
promoter_flanking_region_d	0.743638	0.895364	1.04709	0.947263	0.972104	0.996945	0.936504	0.960487	0.98447	0.874765	0.901076	0.927387	0.816607	0.843627	0.870647
CTCF_binding_site_d	-0.230257	-0.0176325	0.194992	-0.0590492	-0.0231572	0.0127349	-0.180475	-0.143967	-0.107458	-0.159514	-0.120929	-0.0823448	-0.109054	-0.0713817	-0.0337094
TF_binding_site_d	0.438766	0.796734	1.1547	0.731356	0.792141	0.852926	0.687368	0.747016	0.806664	0.701501	0.76465	0.827799	0.592472	0.658945	0.725418
X3_prime_UTR_variant_d	0.97101	1.16147	1.35194	1.58119	1.60761	1.63402	1.63209	1.65693	1.68177	1.5251	1.55284	1.58059	1.51057	1.53849	1.56642
X5_prime_UTR_variant_d	1.88201	2.11329	2.34457	1.77335	1.8195	1.86565	2.86097	2.88897	2.91698	2.33445	2.37131	2.40816	2.16807	2.20768	2.2473
frameshift_variant_d	NA	NA	NA	1.15556	1.50511	1.85467	2.58033	2.77013	2.95994	1.66131	1.95144	2.24157	1.68423	1.97165	2.25907
intron_variant_d	0.143981	0.191035	0.238088	0.235464	0.243319	0.251174	0.136215	0.143926	0.151637	0.282823	0.290795	0.298767	0.331507	0.339398	0.347288
missense_variant_d	1.63351	1.87143	2.10935	1.43197	1.48133	1.53068	1.80872	1.84874	1.88876	1.53927	1.58738	1.63549	1.50966	1.55842	1.60719
non_coding_transcript_exon_variant_d	1.03596	1.18592	1.33587	1.04101	1.06797	1.09493	1.60882	1.62896	1.64909	1.3969	1.42043	1.44397	1.34825	1.3723	1.39635
splice_acceptor_variant_d	1.72298	2.85763	3.99227	1.09385	1.48007	1.86629	2.88088	3.0646	3.24831	2.25121	2.49818	2.74514	1.63165	1.94879	2.26594
splice_donor_variant_d	2.77978	3.43623	4.09269	1.5328	1.7898	2.04679	3.41375	3.53246	3.65117	2.62868	2.79586	2.96303	1.60161	1.85668	2.11176
splice_region_variant_d	0.898761	1.42293	1.94709	1.26546	1.35798	1.4505	2.47441	2.52655	2.5787	1.83668	1.90976	1.98283	1.62583	1.70619	1.78656
stop_gained_d	NA	NA	NA	1.12034	1.53939	1.95844	1.79519	2.10485	2.4145	1.4052	1.78701	2.16881	1.00251	1.45046	1.89841
synonymous_variant_d	0.815294	1.16195	1.5086	1.59093	1.63807	1.68521	1.796	1.83734	1.87869	1.50534	1.55553	1.60572	1.5131	1.56311	1.61313

## Sheet: Fig3d
	tissue	nsam	frac_in_functional_categories
1	Muscle_Skeletal	704	0.802368
2	Whole_Blood	670	0.792956
3	Skin_Sun_Exposed_Lower_leg	603	0.785093
4	Artery_Tibial	581	0.797197
5	Adipose_Subcutaneous	579	0.797222
6	Thyroid	573	0.788575
7	Nerve_Tibial	532	0.798855
8	Skin_Not_Sun_Exposed_Suprapubic	514	0.788573
9	Lung	513	0.790572
10	Esophagus_Mucosa	495	0.790324
11	Cells_Cultured_fibroblasts	482	0.799829
12	Adipose_Visceral_Omentum	467	0.787337
13	Esophagus_Muscularis	463	0.796196
14	Breast_Mammary_Tissue	396	0.791326
15	Artery_Aorta	386	0.797642
16	Heart_Left_Ventricle	385	0.800974
17	Heart_Atrial_Appendage	371	0.795357
18	Colon_Transverse	366	0.799932
19	Esophagus_Gastroesophageal_Junction	329	0.79503
20	Stomach	323	0.794087
21	Testis	321	0.760861
22	Pancreas	303	0.78475
23	Artery_Coronary	212	0.793879
24	Brain_Cortex	205	0.788475
25	Brain_Nucleus_accumbens_basal_ganglia	202	0.777762
26	Brain_Caudate_basal_ganglia	194	0.778766
27	Brain_Cerebellar_Hemisphere	175	0.780794
28	Brain_Frontal_Cortex_BA9	175	0.776119

## Sheet: Fig3ef
class	tissue	only_MatrixEQTL_LCL	only_MatrixEQTL_est	only_MatrixEQTL_UCL	only_TReCASE_LCL	only_TReCASE_est	only_TReCASE_UCL	bothsig_sameSNP_LCL	bothsig_sameSNP_est	bothsig_sameSNP_UCL	bothsig_difSNP_MatrixEQTL_LCL	bothsig_difSNP_MatrixEQTL_est	bothsig_difSNP_MatrixEQTL_UCL	bothsig_difSNP_TReCASE_LCL	bothsig_difSNP_TReCASE_est	bothsig_difSNP_TReCASE_UCL
atlas	Lung	0.201452	0.850645	1.49984	0.473488	0.586929	0.700371	0.364443	0.481182	0.597921	0.34944	0.468529	0.587619	0.281501	0.404015	0.526529
atlas	Cerebellum	0.714797	1.61388	2.51295	1.24857	1.39158	1.53459	1.538	1.6866	1.8352	1.37705	1.54383	1.71061	1.33748	1.50707	1.67665
atlas	Skeletal_muscle	0.830478	1.51406	2.19764	1.20542	1.3428	1.48018	1.05088	1.16903	1.28719	1.17129	1.28912	1.40695	1.10098	1.22226	1.34354
atlas	Pancreas	-1.05261	0.346316	1.74524	1.00176	1.16365	1.32554	1.41829	1.55526	1.69224	1.10399	1.27485	1.44571	0.992306	1.17142	1.35054
atlas	Left_ventricle	0.627159	1.45301	2.27885	1.06863	1.21045	1.35228	1.14628	1.29605	1.44581	0.702924	0.887515	1.07211	0.872292	1.04403	1.21577
gtex	Lung	NA	NA	NA	0.530707	0.758985	0.987263	0.368269	0.609508	0.850747	0.2721	0.526871	0.781642	0.290915	0.543618	0.796321
gtex	Cerebellum	-1.71054	0.259209	2.22896	0.257483	0.508084	0.758685	0.288618	0.576547	0.864475	0.205037	0.517009	0.828981	-0.0206919	0.322375	0.665442
gtex	Skeletal_muscle	NA	NA	NA	0.816616	1.06251	1.30841	0.167408	0.433346	0.699285	0.180502	0.456704	0.732906	0.541603	0.777923	1.01424
gtex	Pancreas	-1.77756	0.191551	2.16066	0.394978	0.661316	0.927655	-0.144844	0.192926	0.530696	-0.140135	0.225641	0.591417	-0.0609028	0.293	0.646902
gtex	Left_ventricle	-0.407104	0.993179	2.39346	0.660875	0.8879	1.11493	0.654966	0.902377	1.14979	0.270462	0.568022	0.865582	0.395005	0.677202	0.959398

[truncated: 11 more sheets: Fig4abc, Fig4d, Fig4f_Skin_Sun_Exposed_Lower_le, Fig4e, Fig5a, Fig5b, Fig5c, Sheet2, Fig5d, Fig5e, Fig5f]
